# Supplementary material for: Stabilization of clay soils exposed to freeze-thaw conditions with waste Kevlar
Source: PLoS One. 2025 Sep 5;20(9):e0331597. doi: 10.1371/journal.pone.0331597 (PMC12412951; doi:10.1371/journal.pone.0331597)
Supplement: S1 — (ZIP) [file pone.0331597.s001.zip]

Archive with 2 entries (2 files):
- Peak stresses-particle mass loss.xlsx
- stress-strain curves.xlsx
