# Supplementary material for: Stabilization of clay soils exposed to freeze-thaw conditions with waste Kevlar
Source: PLoS One. 2025 Sep 5;20(9):e0331597. doi: 10.1371/journal.pone.0331597 (PMC12412951; doi:10.1371/journal.pone.0331597)
Supplement: S1 — (ZIP) [file pone.0331597.s001.zip › Peak stresses-particle mass loss.xlsx]

## Sheet: Peak Stresses
																		CH CLAY								CL CLAY
																		Kevler (%)	0 Cycle	2 Cycle	5 Cycle	10 Cycle				Kevler (%)	0 Cycle	2 Cycle	5 Cycle	10 Cycle
																		0	3.93	2.72	2.53	2.12				0	3	2.36	2.2	1.92
																		0.05	4.28	2.88	2.84	2.26				0.05	3.44	2.6	2.58	2.24
																		0.25	4.3	3.07	2.99	2.31				0.25	3.74	2.65	2.59	2.37
																		0.5	4.39	3.33	2.97	2.58				0.5	4.11	2.99	3.04	2.4
																		1	4.84	3.43	4.02	3.08				1	5.29	3.38	3.27	2.77
																							kPa
																		CH CLAY								CL CLAY
																		Kevler (%)	0 Cycle	2 Cycle	5 Cycle	10 Cycle				Kevler (%)	0 Cycle	2 Cycle	5 Cycle	10 Cycle
																		0	385.401	266.741	248.108	207.901				0	294.2	231.437	215.746	188.288
																		0.05	419.725	282.432	278.509	221.63				0.05	337.349	254.973	253.012	219.669
																		0.25	421.686	301.064	293.219	226.534				0.25	366.769	259.876	253.992	232.418
																		0.5	430.512	326.561	291.258	253.012				0.5	403.053	293.219	298.122	235.36
																		1	474.642	336.368	394.227	302.045				1	518.772	331.465	320.677	271.644
																		İyileştirme oranı cinsinden(yüzde cinsinden) N=(İyileştirilen-İyileştirilmemiş)/İyileştirilmemiş*100
																		CH CLAY								CL CLAY
																	CH	Kevler (%)	0 Cycle	2 Cycle	5 Cycle	10 Cycle				Kevler (%)	0 Cycle	2 Cycle	5 Cycle	10 Cycle
																		0	0	0	0	0				0	0	0	0	0
																		0.05	8.91514	5.87664	12.2583	6.60063				0.05	14.6766	10.1887	17.2524	16.6922
																		0.25	9.42457	12.8552	18.1898	8.958				0.25	24.6834	12.3114	17.7065	23.4734
																		0.5	11.717	22.4047	17.3989	21.6878				0.5	37.0251	26.7454	38.137	25.0383
																		1	23.1794	26.0776	58.919	45.2615				1	76.3851	43.3021	48.5792	44.3386
																	CL	0	0	0	0	0
																		0.05	14.6766	10.1887	17.2524	16.6922
																		0.25	24.6834	12.3114	17.7065	23.4734									Unreinforced
																		0.5	37.0251	26.7454	38.137	25.0383									CH+Kevlar % 0.05
																		1	76.3851	43.3021	48.5792	44.3386									CH+Kevlar % 0.25
																															CH+Kevlar % 0.5
																															CH+Kevlar % 1
																															CL+Kevlar % 0.05
																															CL+Kevlar % 0.25
																															CL+Kevlar % 0.5
																															CL+Kevlar % 1

## Sheet: Particle mass loss
CH
	0	0.05	0.25	0.5	1
2 Cycle	0.08	0.09	0.07	0.1	0.15
5 Cycle	0.14	0.14	0.17	0.13	0.16
10 Cycle	0.19	0.16	0.12	0.12	0.19
CL
	0	0.05	0.25	0.5	1
2 Cycle	0.07	0.08	0.09	0.1	0.1
5 Cycle	0.16	0.1	0.18	0.17	0.16
10 Cycle	0.16	0.2	0.16	0.1	0.12
CH CLAY							CL CLAY
B02-1	112.1	112.01	0.0802855	0.0842034			K02-1	125.71	125.61	0.0795482	0.0677718
B02-2	113.48	113.38	0.0881213				K02-2	125.01	124.94	0.0559955
B05-1	113.18	113	0.159039	0.141565			K05-1	124.87	124.68	0.152158	0.160859
B05-2	112.82	112.68	0.124091				K05-2	123.85	123.64	0.16956
B010-1	113.35	113.1	0.220556	0.185793			K010-1	123.9	123.69	0.169492	0.157145
B010-2	112.56	112.39	0.151031				K010-2	124.31	124.13	0.144799
B12-1	113.18	113.07	0.0971903	0.0921909			K12-1	125.08	124.98	0.0799488	0.0840555
B12-2	114.69	114.59	0.0871916				K12-2	124.77	124.66	0.0881622
B15-1	113.93	113.81	0.105328	0.140988			K15-1	126.48	126.36	0.0948767	0.103193
B15-2	113.22	113.02	0.176647				K15-2	125.55	125.41	0.111509
B110-1	113.16	112.99	0.15023	0.163174			K110-1	124.87	124.64	0.184192	0.200923
B110-2	113.56	113.36	0.176118				K110-2	124.05	123.78	0.217654
B22-1	111.09	111.01	0.0720137	0.0719167			K22-1	124.47	124.36	0.0883747	0.0921452
B22-2	111.39	111.31	0.0718197				K22-2	125.11	124.99	0.0959156
B25-1	111.4	111.2	0.179533	0.172154			K25-1	125.23	125.02	0.167691	0.17586
B25-2	109.24	109.06	0.164775				K25-2	124.98	124.75	0.184029
B210-1	109.6	109.46	0.127737	0.1231			K210-1	125.03	124.82	0.16796	0.164005
B210-2	109.74	109.61	0.118462				K210-2	124.96	124.76	0.160051
B32-1	111.31	111.2	0.0988231	0.0994753			K32-1	124.56	124.46	0.0802826	0.100079
B32-2	109.86	109.75	0.100127				K32-2	125.13	124.98	0.119875
B35-1	112.07	111.93	0.124922	0.126581			K35-1	123.34	123.14	0.162153	0.168796
B35-2	109.17	109.03	0.12824				K35-2	125.4	125.18	0.175439
B310-1	110.07	109.9	0.154447	0.117622			K310-1	123.87	123.77	0.0807298	0.100907
B310-2	111.39	111.3	0.0807972				K310-2	123.88	123.73	0.121085
B42-1	110.02	109.88	0.12725	0.145421			K42-1	124.55	124.42	0.104376	#DIV/0!
B42-2	110.03	109.85	0.163592				K42-2			#DIV/0!
B45-1	109.66	109.49	0.155025	0.163735			K45-1	123.75	123.54	0.169697	0.162628
B45-2	110.18	109.99	0.172445				K45-2	122.14	121.95	0.155559
B410-1	111.14	110.94	0.179953	0.188791			K410-1	120.49	120.35	0.116192	#DIV/0!
B410-2	111.32	111.1	0.197628				K410-2			#DIV/0!
