# Supplementary material for: Stabilization of clay soils exposed to freeze-thaw conditions with waste Kevlar
Source: PLoS One. 2025 Sep 5;20(9):e0331597. doi: 10.1371/journal.pone.0331597 (PMC12412951; doi:10.1371/journal.pone.0331597)
Supplement: S1 — (ZIP) [file pone.0331597.s001.zip › stress-strain curves.xlsx]

## Sheet: CH(beyaz kil-%0)
0 Cycle			2 Cycle			5 Cycle			10 Cycle
B00			B02			B05			B010
s (kg/cm^2)	s (kPa)	e (%)	s (kg/cm^2)	s (kPa)	e (%)	s (kg/cm^2)	s (kPa)	e (%)	s (kg/cm^2)	s (kPa)	e (%)
0	0	0	0	0	0	0	0	0	0	0	0
0.00801598	0.786099	0.00473691	0.0320639	3.14439	0.0142108	0.00801598	0.786099	0.0118423	0.00400799	0.39305	0.00473691
0.00400799	0.39305	0.00236846	0.0400799	3.9305	0.026053	0.012024	1.17915	0.0213161	0.00801598	0.786099	0.0189477
0.00801598	0.786099	0.00473691	0.0480959	4.71659	0.0402639	0.012024	1.17915	0.0355269	0.012024	1.17915	0.0284216
0.00400799	0.39305	0.00473691	0.0561118	5.50269	0.0521061	0.016032	1.5722	0.0450007	0.012024	1.17915	0.0378954
0.00801598	0.786099	0.00710539	0.0601199	5.89575	0.06158	0.016032	1.5722	0.0521061	0.016032	1.5722	0.0473691
0.00801598	0.786099	0.0118423	0.0641279	6.2888	0.0757907	0.016032	1.5722	0.0639484	0.02004	1.96525	0.0592114
0.012024	1.17915	0.0165793	0.0721438	7.07489	0.0852646	0.02004	1.96525	0.0781591	0.0240479	2.3583	0.0710539
0.00801598	0.786099	0.0189477	0.0761518	7.46794	0.0994753	0.0240479	2.3583	0.087633	0.02004	1.96525	0.0828961
0.00801598	0.786099	0.0284216	0.0841678	8.25405	0.118423	0.0240479	2.3583	0.0971069	0.0240479	2.3583	0.09237
0.00801598	0.786099	0.0355269	0.0841678	8.25405	0.139739	0.0240479	2.3583	0.108949	0.0280559	2.75134	0.101844
0.012024	1.17915	0.0402639	0.0801598	7.86099	0.172897	0.0280559	2.75134	0.120791	0.0280559	2.75134	0.120791
0.012024	1.17915	0.0450007	0.0841678	8.25405	0.196583	0.0320639	3.14439	0.132634	0.0320639	3.14439	0.142108
0.012024	1.17915	0.0521061	0.0881758	8.64709	0.22974	0.0320639	3.14439	0.146844	0.0320639	3.14439	0.161056
0.012024	1.17915	0.0592114	0.0881758	8.64709	0.255794	0.0320639	3.14439	0.15395	0.0320639	3.14439	0.180003
0.016032	1.5722	0.0639484	0.0921838	9.04014	0.284216	0.036072	3.53745	0.161056	0.0320639	3.14439	0.194214
0.016032	1.5722	0.0734223	0.0921838	9.04014	0.317374	0.036072	3.53745	0.170529	0.0320639	3.14439	0.217899
0.016032	1.5722	0.087633	0.0921838	9.04014	0.345796	0.0400799	3.9305	0.180003	0.0320639	3.14439	0.234477
0.016032	1.5722	0.0947384	0.0961918	9.43319	0.381321	0.0440879	4.32355	0.189477	0.0320639	3.14439	0.251057
0.016032	1.5722	0.0994753	0.1002	9.82624	0.405007	0.0440879	4.32355	0.203687	0.036072	3.53745	0.27711
0.02004	1.96525	0.106581	0.104208	10.2193	0.438166	0.0440879	4.32355	0.21553	0.0320639	3.14439	0.300794
0.02004	1.96525	0.113686	0.104208	10.2193	0.468956	0.0480959	4.71659	0.22974	0.0320639	3.14439	0.319741
0.02004	1.96525	0.120791	0.104208	10.2193	0.497377	0.0521038	5.10964	0.239214	0.0320639	3.14439	0.343427
0.02004	1.96525	0.127897	0.108216	10.6123	0.53764	0.0521038	5.10964	0.251057	0.036072	3.53745	0.367111
0.0240479	2.3583	0.139739	0.112224	11.0054	0.56843	0.0561118	5.50269	0.26053	0.036072	3.53745	0.386059
0.0240479	2.3583	0.146844	0.112224	11.0054	0.596851	0.0561118	5.50269	0.274741	0.0320639	3.14439	0.409743
0.0240479	2.3583	0.156319	0.116232	11.3984	0.632379	0.0601199	5.89575	0.281847	0.036072	3.53745	0.433429
0.0240479	2.3583	0.165793	0.116232	11.3984	0.6608	0.0601199	5.89575	0.298426	0.036072	3.53745	0.454744
0.0240479	2.3583	0.172897	0.12024	11.7915	0.689221	0.0601199	5.89575	0.310269	0.036072	3.53745	0.471323
0.0240479	2.3583	0.182371	0.12024	11.7915	0.727117	0.0641279	6.2888	0.319741	0.036072	3.53745	0.490271
0.0240479	2.3583	0.189477	0.12024	11.7915	0.760276	0.0641279	6.2888	0.336321	0.0400799	3.9305	0.521061
0.0240479	2.3583	0.201319	0.12024	11.7915	0.795803	0.0641279	6.2888	0.343427	0.0400799	3.9305	0.53764
0.0240479	2.3583	0.210793	0.12024	11.7915	0.828961	0.0681358	6.68184	0.3529	0.0440879	4.32355	0.556589
0.0240479	2.3583	0.217899	0.124248	12.1845	0.859751	0.0721438	7.07489	0.364743	0.0440879	4.32355	0.58501
0.0240479	2.3583	0.227373	0.124248	12.1845	0.895277	0.0761518	7.46794	0.374217	0.0440879	4.32355	0.59922
0.0280559	2.75134	0.236846	0.132264	12.9707	0.914226	0.0761518	7.46794	0.388427	0.0440879	4.32355	0.627641
0.0280559	2.75134	0.243951	0.14028	13.7568	0.926067	0.0761518	7.46794	0.395533	0.0440879	4.32355	0.651327
0.0320639	3.14439	0.253426	0.144288	14.1498	0.930804	0.0801598	7.86099	0.407376	0.0480959	4.71659	0.672643
0.0320639	3.14439	0.262899	0.14028	13.7568	0.930804	0.0801598	7.86099	0.423954	0.0480959	4.71659	0.689221
0.036072	3.53745	0.272373	0.14028	13.7568	0.930804	0.0841678	8.25405	0.433429	0.0480959	4.71659	0.703433
0.036072	3.53745	0.281847	0.14028	13.7568	0.933173	0.0841678	8.25405	0.442901	0.0480959	4.71659	0.724749
0.036072	3.53745	0.293689	0.14028	13.7568	0.933173	0.0881758	8.64709	0.457113	0.0521038	5.10964	0.750801
0.036072	3.53745	0.305531	0.14028	13.7568	0.930804	0.0881758	8.64709	0.466587	0.0561118	5.50269	0.76975
0.0400799	3.9305	0.317374	0.14028	13.7568	0.930804	0.0921838	9.04014	0.473691	0.0601199	5.89575	0.791066
0.0440879	4.32355	0.326847	0.14028	13.7568	0.930804	0.0921838	9.04014	0.490271	0.0561118	5.50269	0.81475
0.0480959	4.71659	0.33869	0.144288	14.1498	0.933173	0.0961918	9.43319	0.504481	0.0561118	5.50269	0.83133
0.0480959	4.71659	0.350531	0.14028	13.7568	0.930804	0.0961918	9.43319	0.513956	0.0641279	6.2888	0.855014
0.0521038	5.10964	0.362374	0.14028	13.7568	0.933173	0.1002	9.82624	0.525799	0.0641279	6.2888	0.864487
0.0561118	5.50269	0.376586	0.144288	14.1498	0.930804	0.104208	10.2193	0.542377	0.0681358	6.68184	0.881067
0.0601199	5.89575	0.388427	0.144288	14.1498	0.933173	0.104208	10.2193	0.55422	0.0681358	6.68184	0.900014
0.0641279	6.2888	0.40027	0.148295	14.5428	0.933173	0.108216	10.6123	0.563693	0.0761518	7.46794	0.916594
0.0681358	6.68184	0.412111	0.152304	14.9359	0.935541	0.112224	11.0054	0.577904	0.0801598	7.86099	0.928436
0.0721438	7.07489	0.426323	0.156311	15.3289	0.940279	0.112224	11.0054	0.587379	0.0841678	8.25405	0.940279
0.0801598	7.86099	0.44527	0.156311	15.3289	0.947384	0.116232	11.3984	0.59922	0.0881758	8.64709	0.95449
0.0841678	8.25405	0.459481	0.164327	16.115	0.95449	0.12024	11.7915	0.608694	0.0921838	9.04014	0.963963
0.0841678	8.25405	0.471323	0.172344	16.9011	0.9687	0.124248	12.1845	0.620537	0.0961918	9.43319	0.975806
0.0881758	8.64709	0.490271	0.18036	17.6873	0.975806	0.124248	12.1845	0.634747	0.1002	9.82624	0.997121
0.0921838	9.04014	0.502113	0.184367	18.0803	0.98528	0.128255	12.5775	0.648959	0.104208	10.2193	1.0137
0.0961918	9.43319	0.518693	0.188376	18.4734	0.990016	0.128255	12.5775	0.658431	0.104208	10.2193	1.02317
0.1002	9.82624	0.535271	0.188376	18.4734	0.992384	0.132264	12.9707	0.663169	0.108216	10.6123	1.03265
0.108216	10.6123	0.544746	0.188376	18.4734	0.992384	0.136271	13.3637	0.67738	0.116232	11.3984	1.04923
0.116232	11.3984	0.558957	0.192384	18.8664	0.997121	0.14028	13.7568	0.693959	0.116232	11.3984	1.05396
0.12024	11.7915	0.580273	0.196391	19.2594	0.99949	0.144288	14.1498	0.703433	0.12024	11.7915	1.06581
0.128255	12.5775	0.596851	0.196391	19.2594	1.00186	0.144288	14.1498	0.717643	0.124248	12.1845	1.07765
0.132264	12.9707	0.613431	0.196391	19.2594	1.00186	0.148295	14.5428	0.729486	0.128255	12.5775	1.08949
0.14028	13.7568	0.632379	0.196391	19.2594	1.00423	0.152304	14.9359	0.736591	0.132264	12.9707	1.09897
0.148295	14.5428	0.641853	0.2004	19.6525	1.00423	0.152304	14.9359	0.748433	0.132264	12.9707	1.11554
0.156311	15.3289	0.656063	0.2004	19.6525	1.00423	0.156311	15.3289	0.760276	0.136271	13.3637	1.12976
0.164327	16.115	0.672643	0.2004	19.6525	1.00423	0.16032	15.722	0.767381	0.14028	13.7568	1.13686
0.176351	17.2941	0.689221	0.2004	19.6525	1.00423	0.16032	15.722	0.776854	0.144288	14.1498	1.15107
0.184367	18.0803	0.696327	0.204407	20.0455	1.0066	0.16032	15.722	0.786329	0.148295	14.5428	1.16291
0.192384	18.8664	0.717643	0.208416	20.4386	1.00896	0.164327	16.115	0.802909	0.156311	15.3289	1.17949
0.204407	20.0455	0.729486	0.212423	20.8316	1.01133	0.172344	16.9011	0.817119	0.16032	15.722	1.1866
0.216432	21.2247	0.741329	0.22044	21.6177	1.01844	0.176351	17.2941	0.828961	0.16032	15.722	1.20081
0.224447	22.0107	0.755539	0.228456	22.4039	1.02554	0.176351	17.2941	0.838434	0.168336	16.5081	1.21502
0.240479	23.583	0.767381	0.240479	23.583	1.03265	0.18036	17.6873	0.84554	0.164327	16.115	1.21502
0.252503	24.7621	0.781591	0.248496	24.3691	1.04212	0.188376	18.4734	0.852646	0.168336	16.5081	1.21739
0.256512	25.1552	0.793434	0.252503	24.7621	1.05396	0.188376	18.4734	0.86212	0.168336	16.5081	1.21502
0.256512	25.1552	0.80054	0.260519	25.5482	1.06344	0.192384	18.8664	0.87633	0.168336	16.5081	1.21739
0.260519	25.5482	0.80054	0.272543	26.7273	1.07528	0.196391	19.2594	0.885804	0.164327	16.115	1.21739
0.260519	25.5482	0.802909	0.280559	27.5134	1.08475	0.196391	19.2594	0.900014	0.164327	16.115	1.21502
0.260519	25.5482	0.805276	0.292583	28.6926	1.09186	0.204407	20.0455	0.911857	0.168336	16.5081	1.21739
0.256512	25.1552	0.807644	0.300599	29.4787	1.10133	0.208416	20.4386	0.921331	0.164327	16.115	1.21502
0.260519	25.5482	0.807644	0.316631	31.0509	1.11554	0.212423	20.8316	0.930804	0.164327	16.115	1.21739
0.256512	25.1552	0.810013	0.328655	32.23	1.13212	0.216432	21.2247	0.940279	0.164327	16.115	1.21739
0.260519	25.5482	0.812381	0.340679	33.4092	1.1416	0.22044	21.6177	0.952121	0.168336	16.5081	1.21502
0.268535	26.3343	0.81475	0.352704	34.5884	1.14633	0.22044	21.6177	0.961594	0.164327	16.115	1.21739
0.268535	26.3343	0.817119	0.364727	35.7675	1.16291	0.22044	21.6177	0.9687	0.164327	16.115	1.21739
0.268535	26.3343	0.817119	0.38076	37.3398	1.17476	0.224447	22.0107	0.973437	0.16032	15.722	1.21502
0.268535	26.3343	0.819487	0.388774	38.1258	1.18897	0.224447	22.0107	0.980543	0.16032	15.722	1.21502
0.268535	26.3343	0.821856	0.400799	39.305	1.20081	0.224447	22.0107	0.980543	0.172344	16.9011	1.21739
0.272543	26.7273	0.824224	0.412823	40.4841	1.21265	0.224447	22.0107	0.987647	0.172344	16.9011	1.21502
0.272543	26.7273	0.821856	0.428855	42.0564	1.21739	0.228456	22.4039	0.994753	0.176351	17.2941	1.22213
0.276552	27.1204	0.824224	0.440879	43.2355	1.22923	0.228456	22.4039	0.997121	0.18036	17.6873	1.22923
0.284568	27.9066	0.828961	0.448895	44.0216	1.24107	0.232463	22.7969	1.00186	0.184367	18.0803	1.24107
0.292583	28.6926	0.833699	0.464926	45.5937	1.25528	0.232463	22.7969	1.01133	0.192384	18.8664	1.25055
0.292583	28.6926	0.836066	0.476951	46.7729	1.26476	0.236472	23.19	1.01844	0.196391	19.2594	1.26239
0.292583	28.6926	0.836066	0.488975	47.9521	1.2766	0.240479	23.583	1.02081	0.196391	19.2594	1.27897
0.296591	29.0857	0.838434	0.500999	49.1312	1.28844	0.240479	23.583	1.02554	0.2004	19.6525	1.29792
0.296591	29.0857	0.838434	0.509015	49.9173	1.29792	0.236472	23.19	1.02554	0.204407	20.0455	1.30976
0.300599	29.4787	0.843171	0.521038	51.0964	1.31213	0.240479	23.583	1.03028	0.204407	20.0455	1.31686
0.308615	30.2648	0.843171	0.533062	52.2755	1.32397	0.240479	23.583	1.03265	0.204407	20.0455	1.31686
0.308615	30.2648	0.84554	0.541078	53.0617	1.33344	0.240479	23.583	1.03739	0.2004	19.6525	1.31686
0.308615	30.2648	0.84554	0.553103	54.2409	1.35002	0.240479	23.583	1.03975	0.2004	19.6525	1.31923
0.308615	30.2648	0.847909	0.569134	55.813	1.36423	0.240479	23.583	1.04449	0.2004	19.6525	1.3216
0.308615	30.2648	0.850277	0.573143	56.2061	1.36897	0.240479	23.583	1.04923	0.2004	19.6525	1.3216
0.308615	30.2648	0.850277	0.585167	57.3853	1.37608	0.240479	23.583	1.05396	0.208416	20.4386	1.32871
0.312624	30.6579	0.850277	0.601199	58.9575	1.38792	0.240479	23.583	1.0587	0.208416	20.4386	1.33818
0.324647	31.837	0.852646	0.609214	59.7435	1.40213	0.244487	23.976	1.06107	0.204407	20.0455	1.34529
0.332664	32.6232	0.857383	0.621239	60.9227	1.41397	0.248496	24.3691	1.06581	0.208416	20.4386	1.35239
0.340679	33.4092	0.864487	0.633263	62.1018	1.42581	0.248496	24.3691	1.07054	0.212423	20.8316	1.3595
0.348695	34.1953	0.871593	0.63727	62.4948	1.44003	0.252503	24.7621	1.07528	0.208416	20.4386	1.36423
0.356711	34.9814	0.878699	0.649295	63.6741	1.4495	0.256512	25.1552	1.08002	0.212423	20.8316	1.37371
0.368735	36.1605	0.883436	0.661319	64.8532	1.46134	0.260519	25.5482	1.08475	0.212423	20.8316	1.38081
0.376751	36.9466	0.890541	0.669335	65.6393	1.47556	0.268535	26.3343	1.09423	0.22044	21.6177	1.39265
0.388774	38.1258	0.897646	0.67735	66.4253	1.48503	0.272543	26.7273	1.10607	0.22044	21.6177	1.39976
0.396791	38.9119	0.904751	0.689375	67.6046	1.49923	0.276552	27.1204	1.11554	0.212423	20.8316	1.40213
0.408816	40.0911	0.911857	0.697391	68.3907	1.51581	0.280559	27.5134	1.12265	0.22044	21.6177	1.40923
0.420839	41.2702	0.916594	0.705406	69.1767	1.52766	0.284568	27.9066	1.13686	0.224447	22.0107	1.42108
0.43687	42.8423	0.921331	0.717431	70.3559	1.53713	0.288575	28.2996	1.14397	0.232463	22.7969	1.43291
0.448895	44.0216	0.930804	0.729454	71.535	1.5466	0.292583	28.6926	1.15344	0.232463	22.7969	1.44713
0.468935	45.9868	0.945016	0.733462	71.928	1.56081	0.296591	29.0857	1.16055	0.240479	23.583	1.46134
0.480959	47.1659	0.95449	0.745487	73.1073	1.5774	0.300599	29.4787	1.16765	0.244487	23.976	1.47319
0.500999	49.1312	0.963963	0.75751	74.2864	1.5916	0.304608	29.8718	1.18423	0.248496	24.3691	1.48976
0.517031	50.7034	0.971069	0.765527	75.0725	1.59871	0.308615	30.2648	1.19134	0.252503	24.7621	1.50397
0.533062	52.2755	0.980543	0.769534	75.4655	1.61291	0.308615	30.2648	1.19844	0.256512	25.1552	1.51344
0.553103	54.2409	0.990016	0.781558	76.6446	1.62003	0.316631	31.0509	1.20791	0.260519	25.5482	1.52056
0.577151	56.5991	0.99949	0.793583	77.8239	1.63187	0.316631	31.0509	1.21265	0.260519	25.5482	1.5324
0.59719	58.5644	1.00896	0.79759	78.2169	1.64134	0.320639	31.4439	1.22449	0.264528	25.9413	1.54187
0.613223	60.1366	1.02554	0.805606	79.003	1.65319	0.316631	31.0509	1.22686	0.268535	26.3343	1.54424
0.633263	62.1018	1.03502	0.81763	80.1821	1.66976	0.316631	31.0509	1.23397	0.272543	26.7273	1.55844
0.653302	64.0671	1.04449	0.825646	80.9682	1.6745	0.320639	31.4439	1.2387	0.276552	27.1204	1.5774
0.673342	66.0323	1.0516	0.829654	81.3612	1.68871	0.320639	31.4439	1.24107	0.284568	27.9066	1.58687
0.693382	67.9976	1.06344	0.841678	82.5405	1.69819	0.324647	31.837	1.25055	0.288575	28.2996	1.59871
0.717431	70.3559	1.06818	0.849693	83.3265	1.71003	0.332664	32.6232	1.26239	0.292583	28.6926	1.60581
0.733462	71.928	1.07528	0.85771	84.1126	1.72187	0.336671	33.0162	1.26476	0.296591	29.0857	1.62003
0.75751	74.2864	1.09186	0.861718	84.5057	1.73371	0.336671	33.0162	1.2766	0.296591	29.0857	1.62476
0.77755	76.2516	1.1037	0.873742	85.6848	1.74793	0.340679	33.4092	1.28371	0.304608	29.8718	1.6366
0.79759	78.2169	1.11318	0.881758	86.4709	1.75977	0.344687	33.8023	1.29555	0.308615	30.2648	1.65556
0.821639	80.5752	1.12028	0.889774	87.2571	1.77397	0.348695	34.1953	1.30265	0.312624	30.6579	1.66503
0.841678	82.5405	1.12502	0.893782	87.6501	1.78581	0.352704	34.5884	1.30976	0.316631	31.0509	1.67213
0.85771	84.1126	1.13449	0.901798	88.4362	1.80003	0.352704	34.5884	1.31686	0.320639	31.4439	1.67924
0.885766	86.8639	1.1416	0.909814	89.2223	1.81424	0.356711	34.9814	1.32871	0.324647	31.837	1.69109
0.905805	88.8292	1.15818	0.91783	90.0084	1.82609	0.36072	35.3745	1.33818	0.328655	32.23	1.70056
0.925845	90.7944	1.17476	0.925845	90.7944	1.84266	0.364727	35.7675	1.34292	0.336671	33.0162	1.71477
0.949894	93.1528	1.18423	0.933862	91.5805	1.8545	0.368735	36.1605	1.35002	0.340679	33.4092	1.73134
0.969934	95.118	1.18897	0.941878	92.3667	1.86397	0.368735	36.1605	1.35713	0.344687	33.8023	1.73844
0.993981	97.4762	1.20318	0.949894	93.1528	1.87819	0.372743	36.5536	1.3666	0.348695	34.1953	1.75029
1.01803	99.8346	1.21739	0.95791	93.9389	1.89003	0.376751	36.9466	1.37371	0.356711	34.9814	1.7645
1.03807	101.8	1.22686	0.961918	94.3319	1.90187	0.38076	37.3398	1.38081	0.356711	34.9814	1.77397
1.06212	104.158	1.2387	0.969934	95.118	1.91609	0.384767	37.7328	1.38792	0.36072	35.3745	1.78819
1.07815	105.73	1.25292	0.97795	95.9041	1.92793	0.388774	38.1258	1.40213	0.364727	35.7675	1.8024
1.1022	108.089	1.26002	0.985966	96.6902	1.9374	0.392783	38.5189	1.41397	0.372743	36.5536	1.8095
1.12625	110.447	1.27423	0.989974	97.0832	1.95399	0.396791	38.9119	1.41871	0.376751	36.9466	1.82371
1.14628	112.412	1.28371	0.99799	97.8694	1.96109	0.400799	39.305	1.42344	0.384767	37.7328	1.83319
1.17033	114.771	1.29318	1.00601	98.6555	1.9753	0.408816	40.0911	1.43054	0.384767	37.7328	1.8474
1.19438	117.129	1.30028	1.01402	99.4416	1.98477	0.412823	40.4841	1.44003	0.388774	38.1258	1.8545
1.21442	119.094	1.30976	1.01803	99.8346	1.99661	0.416831	40.8771	1.44713	0.392783	38.5189	1.86871
1.23847	121.452	1.32634	1.02204	100.228	2.00846	0.420839	41.2702	1.46134	0.396791	38.9119	1.87819
1.25851	123.417	1.33581	1.02605	100.621	2.02267	0.424847	41.6632	1.46844	0.404807	39.698	1.89003
1.28255	125.775	1.34292	1.03005	101.014	2.04399	0.428855	42.0564	1.48266	0.404807	39.698	1.90424
1.3066	128.134	1.35713	1.04609	102.586	2.05346	0.432863	42.4493	1.48976	0.416831	40.8771	1.90899
1.32664	130.099	1.36897	1.05009	102.979	2.07003	0.440879	43.2355	1.4945	0.416831	40.8771	1.92081
1.35469	132.85	1.37134	1.0541	103.372	2.07951	0.444887	43.6285	1.50634	0.424847	41.6632	1.93266
1.37073	134.423	1.38081	1.06212	104.158	2.08899	0.448895	44.0216	1.51344	0.424847	41.6632	1.94214
1.39879	137.174	1.39265	1.07013	104.944	2.10083	0.452903	44.4146	1.52291	0.432863	42.4493	1.95871
1.41483	138.747	1.40687	1.07815	105.73	2.1174	0.460919	45.2007	1.5324	0.43687	42.8423	1.96346
1.43887	141.105	1.41397	1.08617	106.516	2.12924	0.464926	45.5937	1.5466	0.440879	43.2355	1.97293
1.46292	143.463	1.42818	1.08617	106.516	2.13871	0.472943	46.3798	1.55844	0.444887	43.6285	1.98003
1.48295	145.428	1.44239	1.09017	106.909	2.15293	0.476951	46.7729	1.56556	0.448895	44.0216	1.99899
1.507	147.786	1.4495	1.09819	107.696	2.16477	0.480959	47.1659	1.57503	0.452903	44.4146	2.01083
1.53106	150.146	1.4566	1.1022	108.089	2.17661	0.484966	47.5589	1.58924	0.460919	45.2007	2.02503
1.55511	152.504	1.46371	1.11422	109.268	2.18609	0.492982	48.3451	1.59871	0.464926	45.5937	2.0345
1.57514	154.468	1.48029	1.11823	109.661	2.2003	0.496991	48.7382	1.60581	0.468935	45.9868	2.03924
1.59518	156.434	1.48739	1.11823	109.661	2.20977	0.500999	49.1312	1.60819	0.472943	46.3798	2.05109
1.62323	159.185	1.49687	1.13025	110.84	2.22871	0.509015	49.9173	1.61529	0.480959	47.1659	2.0653
1.63927	160.758	1.50871	1.13827	111.626	2.24293	0.513022	50.3103	1.63187	0.484966	47.5589	2.0724
1.6593	162.722	1.51819	1.14628	112.412	2.25477	0.517031	50.7034	1.64371	0.484966	47.5589	2.08187
1.68737	165.474	1.52291	1.14628	112.412	2.26661	0.525047	51.4895	1.65556	0.488975	47.9521	2.09371
1.70741	167.44	1.53003	1.15029	112.805	2.27846	0.529055	51.8825	1.66503	0.496991	48.7382	2.10793
1.73146	169.798	1.5466	1.15831	113.591	2.28793	0.537071	52.6687	1.67213	0.505007	49.5243	2.1174
1.7555	172.156	1.56081	1.16632	114.377	2.2974	0.537071	52.6687	1.67924	0.505007	49.5243	2.12214
1.77955	174.514	1.56791	1.17033	114.771	2.30924	0.545087	53.4548	1.68397	0.513022	50.3103	2.13399
1.8036	176.873	1.57503	1.17835	115.557	2.31873	0.545087	53.4548	1.69344	0.517031	50.7034	2.14583
1.82363	178.837	1.58213	1.18236	115.95	2.3353	0.553103	54.2409	1.71003	0.521038	51.0964	2.1553
1.84769	181.196	1.59397	1.18636	116.343	2.34951	0.557111	54.6339	1.71713	0.529055	51.8825	2.16951
1.87174	183.555	1.61291	1.19037	116.736	2.35899	0.565127	55.42	1.73371	0.533062	52.2755	2.17661
1.89177	185.519	1.62476	1.19839	117.522	2.37083	0.565127	55.42	1.74081	0.537071	52.6687	2.18846
1.91582	187.877	1.6366	1.2024	117.915	2.38504	0.573143	56.2061	1.75266	0.541078	53.0617	2.19556
1.93586	189.843	1.63897	1.21041	118.701	2.39214	0.577151	56.5991	1.75977	0.545087	53.4548	2.2074
1.95991	192.201	1.65319	1.21442	119.094	2.40636	0.581158	56.9921	1.76687	0.549095	53.8478	2.21687
1.97995	194.167	1.66503	1.21442	119.094	2.42293	0.585167	57.3853	1.77871	0.549095	53.8478	2.22871
2.008	196.918	1.67213	1.22244	119.88	2.43004	0.593183	58.1714	1.78819	0.557111	54.6339	2.2382
2.02804	198.883	1.67924	1.22645	120.273	2.44189	0.593183	58.1714	1.79529	0.561118	55.0269	2.2524
2.05209	201.241	1.69581	1.23045	120.666	2.45846	0.601199	58.9575	1.80477	0.565127	55.42	2.26424
2.07614	203.6	1.70529	1.23847	121.452	2.46793	0.605207	59.3505	1.81661	0.573143	56.2061	2.27609
2.09618	205.565	1.71477	1.24248	121.845	2.47741	0.609214	59.7435	1.82371	0.577151	56.5991	2.2832
2.12023	207.924	1.72187	1.24648	122.238	2.49161	0.613223	60.1366	1.83319	0.581158	56.9921	2.29267
2.14428	210.282	1.73134	1.2505	122.632	2.50346	0.621239	60.9227	1.84503	0.585167	57.3853	2.29977
2.16832	212.64	1.74793	1.25851	123.417	2.51294	0.625246	61.3157	1.8545	0.589174	57.7783	2.30924
2.18837	214.606	1.75977	1.26252	123.811	2.52477	0.629254	61.7087	1.86397	0.59719	58.5644	2.32109
2.2084	216.57	1.76687	1.27053	124.596	2.54136	0.633263	62.1018	1.87109	0.601199	58.9575	2.33767
2.23245	218.928	1.78109	1.27455	124.99	2.5532	0.63727	62.4948	1.88293	0.605207	59.3505	2.3424
2.25649	221.286	1.78819	1.27855	125.383	2.56504	0.641279	62.888	1.89003	0.609214	59.7435	2.35661
2.27253	222.859	1.79529	1.27855	125.383	2.57926	0.645286	63.281	1.90187	0.61723	60.5296	2.37083
2.30058	225.61	1.8024	1.28657	126.169	2.58873	0.653302	64.0671	1.90661	0.61723	60.5296	2.37793
2.32063	227.576	1.80713	1.29057	126.562	2.60057	0.65731	64.4601	1.91371	0.61723	60.5296	2.38504
2.34067	229.541	1.81897	1.29458	126.955	2.61714	0.661319	64.8532	1.92793	0.629254	61.7087	2.39689
2.3607	231.506	1.83081	1.3026	127.741	2.62899	0.669335	65.6393	1.93977	0.629254	61.7087	2.40636
2.38475	233.864	1.8545	1.3066	128.134	2.6432	0.669335	65.6393	1.95399	0.633263	62.1018	2.4182
2.40479	235.83	1.86161	1.31062	128.528	2.65504	0.673342	66.0323	1.96346	0.641279	62.888	2.43241
2.42884	238.188	1.87346	1.31462	128.92	2.65979	0.673342	66.0323	1.96819	0.645286	63.281	2.44189
2.44487	239.76	1.8853	1.31862	129.313	2.67399	0.681358	66.8184	1.9753	0.645286	63.281	2.45373
2.46892	242.118	1.8995	1.32664	130.099	2.6811	0.689375	67.6046	1.98477	0.653302	64.0671	2.46793
2.48896	244.084	1.91134	1.33065	130.492	2.69531	0.693382	67.9976	1.99424	0.65731	64.4601	2.47741
2.51301	246.442	1.91846	1.33466	130.886	2.70951	0.697391	68.3907	2.00609	0.661319	64.8532	2.48689
2.52905	248.015	1.92793	1.33867	131.278	2.71899	0.705406	69.1767	2.01793	0.665326	65.2462	2.49399
2.55309	250.373	1.94214	1.34267	131.671	2.7332	0.705406	69.1767	2.02503	0.673342	66.0323	2.5011
2.56912	251.945	1.94924	1.34669	132.065	2.74267	0.709415	69.5698	2.04161	0.67735	66.4253	2.51057
2.58916	253.91	1.95871	1.35069	132.458	2.75451	0.713422	69.9628	2.04871	0.681358	66.8184	2.52241
2.60519	255.482	1.96583	1.35469	132.85	2.76873	0.717431	70.3559	2.05583	0.685366	67.2114	2.52951
2.62524	257.448	1.97293	1.35871	133.244	2.7782	0.721438	70.7489	2.06293	0.689375	67.6046	2.5461
2.64528	259.413	1.98003	1.36673	134.03	2.79004	0.729454	71.535	2.07477	0.693382	67.9976	2.55794
2.66131	260.985	1.99187	1.37073	134.423	2.80663	0.733462	71.928	2.08661	0.697391	68.3907	2.56979
2.68135	262.951	2.00371	1.37073	134.423	2.8161	0.733462	71.928	2.09136	0.701398	68.7837	2.57689
2.69738	264.522	2.01556	1.37474	134.816	2.82794	0.737471	72.3212	2.10083	0.705406	69.1767	2.58636
2.71341	266.094	2.01793	1.37875	135.21	2.84216	0.745487	73.1073	2.11267	0.713422	69.9628	2.5982
2.72945	267.667	2.02977	1.38676	135.995	2.84926	0.749494	73.5003	2.12687	0.713422	69.9628	2.61241
2.74547	269.239	2.04161	1.39078	136.389	2.8611	0.753502	73.8933	2.13636	0.717431	70.3559	2.62189
2.76552	271.204	2.04871	1.39478	136.781	2.87294	0.75751	74.2864	2.14583	0.721438	70.7489	2.63373
2.78154	272.776	2.06056	1.39879	137.174	2.88479	0.761518	74.6794	2.1553	0.725447	71.142	2.6432
2.79357	273.955	2.06767	1.4028	137.568	2.89663	0.765527	75.0725	2.16714	0.733462	71.928	2.65267
2.80961	275.528	2.08424	1.4028	137.568	2.90847	0.769534	75.4655	2.17424	0.737471	72.3212	2.65979
2.82563	277.1	2.09371	1.40681	137.96	2.91794	0.769534	75.4655	2.18371	0.741478	72.7142	2.67636
2.84166	278.672	2.10083	1.41081	138.353	2.92504	0.77755	76.2516	2.19083	0.741478	72.7142	2.68583
2.85369	279.851	2.10793	1.41483	138.747	2.93453	0.781558	76.6446	2.20267	0.749494	73.5003	2.69531
2.86571	281.03	2.11977	1.42283	139.532	2.94636	0.785566	77.0377	2.21214	0.753502	73.8933	2.70241
2.87773	282.209	2.12687	1.42283	139.532	2.9582	0.789574	77.4307	2.21924	0.75751	74.2864	2.71189
2.89778	284.175	2.13399	1.43085	140.319	2.96769	0.793583	77.8239	2.23109	0.761518	74.6794	2.71899
2.9098	285.354	2.14346	1.43486	140.711	2.98189	0.79759	78.2169	2.24293	0.769534	75.4655	2.72847
2.92583	286.926	2.15293	1.43486	140.711	2.9961	0.801598	78.6099	2.2524	0.773543	75.8586	2.74031
2.93785	288.105	2.16477	1.43887	141.105	3.0032	0.801598	78.6099	2.26189	0.773543	75.8586	2.75451
2.94989	289.285	2.17187	1.44288	141.498	3.01504	0.805606	79.003	2.27136	0.77755	76.2516	2.76163
2.96191	290.464	2.18371	1.44688	141.89	3.02689	0.813622	79.7891	2.28083	0.781558	76.6446	2.76873
2.97393	291.643	2.19556	1.4549	142.677	3.03637	0.813622	79.7891	2.29504	0.785566	77.0377	2.78294
2.98596	292.822	2.20504	1.4549	142.677	3.04821	0.81763	80.1821	2.29977	0.789574	77.4307	2.79479
3.00199	294.394	2.21451	1.46292	143.463	3.06241	0.825646	80.9682	2.30924	0.79759	78.2169	2.79951
3.01001	295.181	2.22161	1.46692	143.856	3.07189	0.829654	81.3612	2.31873	0.801598	78.6099	2.81373
3.02603	296.752	2.22871	1.47093	144.249	3.08373	0.833662	81.7543	2.32583	0.801598	78.6099	2.82794
3.03405	297.539	2.23583	1.47093	144.249	3.09557	0.833662	81.7543	2.33057	0.805606	79.003	2.83504
3.04608	298.718	2.24293	1.47494	144.643	3.10979	0.841678	82.5405	2.34477	0.813622	79.7891	2.84451
3.05408	299.503	2.25714	1.47895	145.035	3.11453	0.841678	82.5405	2.35661	0.81763	80.1821	2.854
3.07012	301.076	2.26661	1.48295	145.428	3.12637	0.845686	82.9335	2.36609	0.81763	80.1821	2.86347
3.08615	302.648	2.28083	1.48697	145.822	3.13821	0.849693	83.3265	2.37557	0.821639	80.5752	2.87057
3.09417	303.435	2.28793	1.49097	146.214	3.14769	0.853702	83.7196	2.38267	0.825646	80.9682	2.88241
3.10218	304.22	2.30214	1.49497	146.607	3.15953	0.85771	84.1126	2.39451	0.833662	81.7543	2.88951
3.11421	305.4	2.31161	1.49899	147.001	3.17374	0.861718	84.5057	2.40399	0.83767	82.1473	2.90373
3.12624	306.579	2.31636	1.49899	147.001	3.18321	0.865726	84.8987	2.4182	0.83767	82.1473	2.90847
3.13425	307.365	2.32109	1.507	147.786	3.19269	0.869735	85.2918	2.43004	0.845686	82.9335	2.92269
3.14627	308.544	2.33293	1.51101	148.18	3.20453	0.873742	85.6848	2.43714	0.849693	83.3265	2.93453
3.15429	309.33	2.34477	1.51502	148.573	3.21637	0.877749	86.0778	2.44661	0.853702	83.7196	2.94636
3.16631	310.509	2.34951	1.51903	148.966	3.22347	0.881758	86.4709	2.4561	0.853702	83.7196	2.95347
3.17433	311.296	2.35899	1.52304	149.359	3.23294	0.885766	86.8639	2.4632	0.85771	84.1126	2.96769
3.18234	312.081	2.37083	1.52704	149.752	3.24953	0.889774	87.2571	2.47977	0.865726	84.8987	2.97953
3.19436	313.26	2.38267	1.53106	150.146	3.26374	0.893782	87.6501	2.48451	0.869735	85.2918	2.98663
3.20238	314.047	2.39451	1.53506	150.538	3.26847	0.897789	88.0431	2.49873	0.869735	85.2918	2.9961
3.21441	315.226	2.40399	1.53506	150.538	3.28269	0.901798	88.4362	2.50346	0.877749	86.0778	3.01031
3.22243	316.012	2.41109	1.53907	150.931	3.29216	0.905805	88.8292	2.51294	0.881758	86.4709	3.02453
3.23044	316.797	2.42057	1.54308	151.325	3.30163	0.913822	89.6153	2.52004	0.885766	86.8639	3.02926
3.23845	317.584	2.43004	1.54709	151.717	3.31347	0.913822	89.6153	2.53661	0.889774	87.2571	3.03873
3.24647	318.37	2.43714	1.55109	152.11	3.32531	0.91783	90.0084	2.5461	0.893782	87.6501	3.04821
3.2585	319.55	2.45136	1.55511	152.504	3.33479	0.921838	90.4014	2.5532	0.897789	88.0431	3.06241
3.26651	320.335	2.46557	1.55911	152.896	3.3419	0.925845	90.7944	2.56267	0.901798	88.4362	3.07426
3.27854	321.515	2.4703	1.56311	153.289	3.35374	0.929854	91.1875	2.57689	0.901798	88.4362	3.0861
3.28655	322.3	2.47977	1.56713	153.683	3.36559	0.929854	91.1875	2.58636	0.905805	88.8292	3.09794
3.29457	323.087	2.48689	1.56713	153.683	3.37506	0.933862	91.5805	2.59346	0.909814	89.2223	3.10506
3.29857	323.48	2.49873	1.57113	154.075	3.38453	0.941878	92.3667	2.60294	0.91783	90.0084	3.11453
3.3106	324.659	2.5082	1.57514	154.468	3.39637	0.941878	92.3667	2.60767	0.91783	90.0084	3.12163
3.31461	325.053	2.5153	1.57915	154.862	3.41296	0.945885	92.7596	2.61951	0.921838	90.4014	3.12873
3.32262	325.838	2.52951	1.58316	155.255	3.4248	0.949894	93.1528	2.62899	0.929854	91.1875	3.13821
3.33064	326.624	2.54136	1.58716	155.647	3.43427	0.95791	93.9389	2.6432	0.929854	91.1875	3.15006
3.33866	327.411	2.5461	1.59118	156.041	3.44847	0.95791	93.9389	2.6503	0.933862	91.5805	3.16426
3.34667	328.196	2.5532	1.59518	156.434	3.45559	0.95791	93.9389	2.66451	0.93787	91.9737	3.17374
3.35469	328.982	2.56504	1.59918	156.826	3.4698	0.961918	94.3319	2.67163	0.941878	92.3667	3.18084
3.35869	329.375	2.57214	1.59918	156.826	3.47927	0.965926	94.725	2.6811	0.945885	92.7596	3.19031
3.36671	330.162	2.58161	1.6032	157.22	3.49111	0.973941	95.511	2.69057	0.949894	93.1528	3.20216
3.37473	330.948	2.5911	1.6072	157.613	3.49821	0.97795	95.9041	2.70479	0.953901	93.5458	3.21163
3.37874	331.341	2.60057	1.61121	158.005	3.50531	0.981957	96.2971	2.71189	0.95791	93.9389	3.21637
3.38676	332.127	2.61241	1.61522	158.399	3.5148	0.981957	96.2971	2.7261	0.961918	94.3319	3.23059
3.39076	332.52	2.61951	1.61923	158.792	3.529	0.985966	96.6902	2.73557	0.961918	94.3319	3.24243
3.40278	333.699	2.62663	1.62323	159.185	3.53611	0.989974	97.0832	2.74267	0.965926	94.725	3.24953
3.40679	334.092	2.63373	1.62725	159.578	3.55031	0.993981	97.4762	2.75216	0.969934	95.118	3.2661
3.41481	334.878	2.63846	1.63125	159.971	3.56453	0.99799	97.8694	2.76399	0.97795	95.9041	3.27794
3.41881	335.271	2.65504	1.63125	159.971	3.56927	1.002	98.2624	2.77583	0.981957	96.2971	3.28506
3.42283	335.665	2.66451	1.63525	160.364	3.57874	1.00601	98.6555	2.78294	0.981957	96.2971	3.29453
3.43085	336.451	2.67399	1.63927	160.758	3.59059	1.01001	99.0485	2.79479	0.985966	96.6902	3.3111
3.43485	336.844	2.68347	1.64728	161.543	3.6048	1.01001	99.0485	2.809	0.993981	97.4762	3.32531
3.44687	338.023	2.69531	1.64728	161.543	3.60953	1.01402	99.4416	2.81847	0.993981	97.4762	3.33243
3.45088	338.415	2.70004	1.65129	161.937	3.62137	1.01803	99.8346	2.82557	0.99799	97.8694	3.34427
3.4589	339.202	2.71426	1.6553	162.329	3.63796	1.02204	100.228	2.83741	1.002	98.2624	3.35374
3.4629	339.595	2.7261	1.6593	162.722	3.64743	1.02605	100.621	2.854	1.00601	98.6555	3.36084
3.46692	339.988	2.7332	1.6593	162.722	3.66164	1.03005	101.014	2.85873	1.01001	99.0485	3.37269
3.47492	340.774	2.74031	1.66332	163.116	3.67349	1.03005	101.014	2.87057	1.01402	99.4416	3.38216
3.48294	341.56	2.74741	1.66332	163.116	3.68059	1.03406	101.407	2.88241	1.01803	99.8346	3.39637
3.48294	341.56	2.75926	1.66732	163.508	3.69006	1.03807	101.8	2.89189	1.02204	100.228	3.40347
3.49096	342.347	2.77347	1.67133	163.901	3.7019	1.04208	102.193	2.90373	1.02605	100.621	3.41296
3.49497	342.739	2.7782	1.67534	164.295	3.71137	1.04609	102.586	2.91557	1.02605	100.621	3.4248
3.50299	343.526	2.78531	1.67935	164.688	3.72086	1.05009	102.979	2.93216	1.03005	101.014	3.43427
3.511	344.311	2.79479	1.68336	165.081	3.73506	1.0541	103.372	2.93926	1.03406	101.407	3.44137
3.51501	344.705	2.80426	1.68737	165.474	3.74453	1.0541	103.372	2.9511	1.03406	101.407	3.45321
3.51902	345.098	2.81136	1.69137	165.867	3.75401	1.05811	103.765	2.96294	1.03807	101.8	3.46269
3.51902	345.098	2.82083	1.69539	166.261	3.76111	1.06212	104.158	2.97479	1.04208	102.193	3.47453
3.53504	346.669	2.83031	1.69539	166.261	3.7777	1.06613	104.551	2.989	1.04609	102.586	3.47927
3.53504	346.669	2.83979	1.69539	166.261	3.78954	1.07013	104.944	3.00084	1.05009	102.979	3.48874
3.53906	347.063	2.84926	1.70339	167.046	3.79664	1.07414	105.337	3.00794	1.05811	103.765	3.49584
3.54707	347.848	2.85873	1.70741	167.44	3.80611	1.07815	105.73	3.01741	1.05811	103.765	3.50531
3.55108	348.242	2.8682	1.70741	167.44	3.81796	1.08216	106.123	3.02926	1.06212	104.158	3.51716
3.55108	348.242	2.88004	1.71141	167.832	3.8298	1.08617	106.516	3.0411	1.06212	104.158	3.53611
3.55509	348.635	2.88479	1.71542	168.225	3.83927	1.09017	106.909	3.04821	1.06613	104.551	3.54559
3.56311	349.421	2.89426	1.71943	168.619	3.85349	1.09017	106.909	3.05769	1.07013	104.944	3.55269
3.56711	349.814	2.89663	1.71943	168.619	3.86296	1.09418	107.303	3.07426	1.07414	105.337	3.56216
3.57111	350.207	2.9061	1.72344	169.011	3.87243	1.1022	108.089	3.0861	1.07815	105.73	3.56927
3.57913	350.993	2.92031	1.72744	169.404	3.88427	1.1022	108.089	3.09557	1.08216	106.123	3.58111
3.57913	350.993	2.92741	1.73146	169.798	3.89611	1.10621	108.482	3.10741	1.08617	106.516	3.59059
3.58715	351.78	2.93926	1.73146	169.798	3.90559	1.11021	108.875	3.11926	1.09017	106.909	3.60243
3.59116	352.172	2.944	1.73946	170.583	3.91033	1.11422	109.268	3.12873	1.09418	107.303	3.6119
3.59517	352.566	2.95584	1.73946	170.583	3.9269	1.11823	109.661	3.14294	1.09418	107.303	3.62374
3.59918	352.959	2.96294	1.74348	170.977	3.94349	1.12224	110.054	3.15479	1.09418	107.303	3.63084
3.60318	353.351	2.97241	1.74748	171.37	3.94823	1.12224	110.054	3.16663	1.1022	108.089	3.64269
3.6072	353.745	2.97716	1.74748	171.37	3.96243	1.12625	110.447	3.17847	1.10621	108.482	3.65217
3.6112	354.138	2.99137	1.7555	172.156	3.96954	1.13025	110.84	3.18794	1.11021	108.875	3.66164
3.6152	354.53	3.0032	1.7555	172.156	3.97901	1.13426	111.233	3.20216	1.11021	108.875	3.66637
3.61922	354.924	3.00794	1.75951	172.549	3.98611	1.13827	111.626	3.21163	1.11422	109.268	3.68059
3.62322	355.317	3.01269	1.75951	172.549	3.99559	1.14228	112.019	3.23294	1.12224	110.054	3.69006
3.62723	355.71	3.02216	1.76753	173.335	4.00507	1.14628	112.412	3.24479	1.12224	110.054	3.7019
3.63124	356.103	3.034	1.77153	173.728	4.01927	1.15029	112.805	3.259	1.12224	110.054	3.71137
3.63525	356.496	3.0411	1.77153	173.728	4.02639	1.15029	112.805	3.26374	1.12625	110.447	3.72321
3.63925	356.889	3.05057	1.77554	174.121	4.03586	1.1543	113.198	3.27084	1.12625	110.447	3.73743
3.64327	357.283	3.06006	1.77955	174.514	4.0477	1.15831	113.591	3.28979	1.13426	111.233	3.74453
3.64727	357.675	3.07189	1.78355	174.907	4.05717	1.16232	113.984	3.304	1.13827	111.626	3.75637
3.64727	357.675	3.079	1.78756	175.3	4.06901	1.16632	114.377	3.3111	1.14228	112.019	3.76821
3.65529	358.462	3.09084	1.78756	175.3	4.07611	1.17033	114.771	3.32531	1.14628	112.412	3.7777
3.6593	358.854	3.10031	1.79157	175.693	4.09033	1.17033	114.771	3.33953	1.15029	112.805	3.78243
3.6633	359.247	3.10741	1.79157	175.693	4.09743	1.17434	115.164	3.34663	1.1543	113.198	3.78954
3.6633	359.247	3.1169	1.79558	176.086	4.10454	1.18236	115.95	3.35611	1.1543	113.198	3.79901
3.67132	360.033	3.12637	1.79958	176.479	4.11401	1.18236	115.95	3.37031	1.15831	113.591	3.80849
3.67532	360.426	3.13584	1.79958	176.479	4.1306	1.18636	116.343	3.3869	1.15831	113.591	3.81559
3.67532	360.426	3.15006	1.8036	176.873	4.13533	1.18636	116.343	3.39163	1.16232	113.984	3.82743
3.67934	360.82	3.15716	1.8076	177.265	4.14717	1.19037	116.736	3.40584	1.16632	114.377	3.83454
3.67934	360.82	3.16426	1.81161	177.658	4.15901	1.19438	117.129	3.42006	1.17033	114.771	3.84874
3.68334	361.213	3.169	1.81562	178.052	4.17086	1.19839	117.522	3.4319	1.17033	114.771	3.86059
3.68735	361.605	3.17847	1.81963	178.444	4.17796	1.2024	117.915	3.44611	1.17434	115.164	3.87006
3.69136	361.999	3.18794	1.81963	178.444	4.19217	1.20641	118.308	3.46031	1.17835	115.557	3.87954
3.69537	362.392	3.19269	1.82363	178.837	4.20401	1.20641	118.308	3.4698	1.18636	116.343	3.88901
3.69937	362.784	3.20216	1.82363	178.837	4.21349	1.21041	118.701	3.47927	1.18636	116.343	3.89849
3.70339	363.178	3.21637	1.82765	179.231	4.22533	1.21442	119.094	3.49347	1.19037	116.736	3.91033
3.70339	363.178	3.22821	1.83165	179.623	4.2348	1.21442	119.094	3.50059	1.19037	116.736	3.92217
3.70739	363.571	3.23294	1.83567	180.017	4.24429	1.21843	119.487	3.51006	1.19438	117.129	3.93164
3.71139	363.963	3.24716	1.83967	180.41	4.25376	1.22244	119.88	3.529	1.19839	117.522	3.94111
3.71139	363.963	3.25663	1.83967	180.41	4.2656	1.23045	120.666	3.53849	1.2024	117.915	3.95296
3.71541	364.357	3.26374	1.84367	180.803	4.27744	1.23045	120.666	3.54559	1.20641	118.308	3.96243
3.71541	364.357	3.27084	1.84769	181.196	4.28691	1.23446	121.059	3.55743	1.20641	118.308	3.96954
3.72342	365.143	3.28031	1.85169	181.589	4.29401	1.23847	121.452	3.57164	1.21041	118.701	3.97901
3.72743	365.536	3.28979	1.85169	181.589	4.3106	1.23847	121.452	3.58349	1.21442	119.094	3.98849
3.72743	365.536	3.29927	1.8557	181.982	4.32244	1.24248	121.845	3.59533	1.21843	119.487	3.99559
3.72743	365.536	3.30637	1.8557	181.982	4.32954	1.24648	122.238	3.6048	1.21843	119.487	4.00743
3.73144	365.929	3.31821	1.85971	182.376	4.33901	1.2505	122.632	3.61664	1.22244	119.88	4.01691
3.73544	366.322	3.32531	1.86372	182.768	4.34849	1.2505	122.632	3.63084	1.22244	119.88	4.02876
3.73946	366.715	3.33479	1.86772	183.161	4.35797	1.2545	123.025	3.64743	1.22645	120.273	4.04296
3.73946	366.715	3.3419	1.86772	183.161	4.3627	1.25851	123.417	3.6569	1.23045	120.666	4.05007
3.74346	367.108	3.349	1.87174	183.555	4.37217	1.26252	123.811	3.66874	1.23446	121.059	4.05717
3.74346	367.108	3.36084	1.87574	183.947	4.38639	1.26653	124.204	3.67821	1.23847	121.452	4.06664
3.74748	367.502	3.37506	1.87974	184.34	4.39823	1.26653	124.204	3.69243	1.24248	121.845	4.07849
3.74748	367.502	3.38216	1.87974	184.34	4.40533	1.27053	124.596	3.69953	1.24648	122.238	4.08796
3.75548	368.287	3.38927	1.88376	184.734	4.41481	1.27855	125.383	3.70901	1.2505	122.632	4.0998
3.75548	368.287	3.39874	1.88776	185.126	4.42666	1.27855	125.383	3.72086	1.2505	122.632	4.11401
3.75548	368.287	3.40347	1.88776	185.126	4.43613	1.28255	125.775	3.72796	1.2545	123.025	4.12349
3.7595	368.681	3.41059	1.88776	185.126	4.4385	1.28255	125.775	3.73743	1.2545	123.025	4.13296
3.7635	369.074	3.4248	1.89177	185.519	4.44797	1.28657	126.169	3.75164	1.25851	123.417	4.1448
3.76751	369.466	3.4319	1.89979	186.306	4.45744	1.29458	126.955	3.76349	1.26252	123.811	4.15664
3.77152	369.86	3.44137	1.90379	186.698	4.47401	1.29859	127.348	3.77059	1.26252	123.811	4.15901
3.77152	369.86	3.45084	1.90379	186.698	4.48113	1.29859	127.348	3.7848	1.26653	124.204	4.17086
3.77152	369.86	3.45796	1.90781	187.092	4.4906	1.3026	127.741	3.79901	1.27455	124.99	4.1827
3.77553	370.253	3.4698	1.91181	187.485	4.50007	1.3066	128.134	3.81086	1.27855	125.383	4.19454
3.77953	370.645	3.47927	1.91582	187.877	4.50954	1.31062	128.528	3.8227	1.28255	125.775	4.20401
3.78355	371.039	3.49111	1.91582	187.877	4.52139	1.31062	128.528	3.83217	1.28255	125.775	4.21586
3.78355	371.039	3.49821	1.91582	187.877	4.53323	1.31462	128.92	3.84401	1.28657	126.169	4.22533
3.78755	371.432	3.50769	1.91983	188.271	4.5427	1.31462	128.92	3.86059	1.28657	126.169	4.2348
3.79156	371.825	3.51716	1.91983	188.271	4.55219	1.31862	129.313	3.87243	1.28657	126.169	4.24191
3.79557	372.218	3.529	1.92384	188.664	4.56166	1.32264	129.707	3.8819	1.29057	126.562	4.25139
3.79557	372.218	3.53611	1.92784	189.056	4.5735	1.32664	130.099	3.88901	1.29458	126.955	4.2656
3.79958	372.611	3.54559	1.93186	189.45	4.5877	1.32664	130.099	3.89611	1.29859	127.348	4.2727
3.79958	372.611	3.55269	1.93586	189.843	4.59719	1.33065	130.492	3.91033	1.3026	127.741	4.2798
3.80358	373.004	3.5598	1.93586	189.843	4.60903	1.33466	130.886	3.92454	1.3026	127.741	4.29401
3.80358	373.004	3.5669	1.93986	190.236	4.6185	1.33867	131.278	3.93874	1.3066	128.134	4.30823
3.80358	373.004	3.57637	1.94388	190.629	4.62797	1.34267	131.671	3.95059	1.3066	128.134	4.3177
3.8076	373.398	3.58349	1.94788	191.022	4.63507	1.34267	131.671	3.9577	1.31062	128.528	4.32954
3.8076	373.398	3.59533	1.94788	191.022	4.64454	1.34669	132.065	3.97191	1.31462	128.92	4.34376
3.8116	373.79	3.60717	1.95189	191.415	4.65166	1.35069	132.458	3.98849	1.32264	129.707	4.35086
3.8116	373.79	3.6119	1.95189	191.415	4.6635	1.35469	132.85	3.99796	1.31862	129.313	4.36033
3.8116	373.79	3.62137	1.95189	191.415	4.67771	1.35871	133.244	4.01217	1.32264	129.707	4.36981
3.8116	373.79	3.63321	1.9559	191.808	4.69191	1.35871	133.244	4.02164	1.32664	130.099	4.38401
3.8156	374.183	3.64033	1.95991	192.201	4.69903	1.35871	133.244	4.03111	1.32664	130.099	4.38876
3.81962	374.577	3.64506	1.96391	192.594	4.70613	1.36271	133.637	4.04059	1.33065	130.492	4.40297
3.82362	374.969	3.65217	1.96391	192.594	4.7156	1.36673	134.03	4.05007	1.33466	130.886	4.41244
3.82362	374.969	3.66637	1.96793	192.988	4.72507	1.36673	134.03	4.06191	1.33466	130.886	4.42429
3.82362	374.969	3.68296	1.97193	193.38	4.73929	1.37474	134.816	4.07376	1.33867	131.278	4.43139
3.82763	375.362	3.69006	1.97593	193.773	4.7464	1.37474	134.816	4.0856	1.34267	131.671	4.44086
3.83164	375.756	3.69953	1.97995	194.167	4.75587	1.37474	134.816	4.09743	1.34669	132.065	4.44797
3.83164	375.756	3.71137	1.97995	194.167	4.76771	1.37875	135.21	4.10691	1.34669	132.065	4.45981
3.83565	376.148	3.71849	1.98395	194.559	4.77956	1.37875	135.21	4.11401	1.35069	132.458	4.47166
3.83565	376.148	3.72559	1.98395	194.559	4.78666	1.38276	135.602	4.12349	1.35069	132.458	4.48586
3.83965	376.541	3.73506	1.98395	194.559	4.79613	1.39078	136.389	4.13296	1.35469	132.85	4.50007
3.83965	376.541	3.7469	1.98796	194.952	4.8056	1.39078	136.389	4.1448	1.35871	133.244	4.50719
3.83965	376.541	3.75401	1.99197	195.346	4.81744	1.39478	136.781	4.15664	1.35871	133.244	4.51666
3.83965	376.541	3.76111	1.99197	195.346	4.82691	1.39478	136.781	4.16611	1.36271	133.637	4.5285
3.84367	376.935	3.76586	1.99598	195.738	4.8364	1.39879	137.174	4.18033	1.36673	134.03	4.54034
3.84367	376.935	3.7777	1.99598	195.738	4.84824	1.4028	137.568	4.19217	1.37073	134.423	4.55219
3.84367	376.935	3.78954	1.99999	196.132	4.85534	1.40681	137.96	4.20401	1.37474	134.816	4.56403
3.84767	377.328	3.79664	2.004	196.525	4.86956	1.40681	137.96	4.21349	1.37875	135.21	4.5735
3.85167	377.72	3.80611	2.008	196.918	4.87903	1.41081	138.353	4.2206	1.37875	135.21	4.59244
3.85167	377.72	3.82033	2.008	196.918	4.88613	1.41081	138.353	4.2348	1.37875	135.21	4.60429
3.85167	377.72	3.83217	2.01202	197.311	4.8956	1.41483	138.747	4.24191	1.38276	135.602	4.61139
3.85569	378.114	3.8369	2.01602	197.704	4.90981	1.41883	139.14	4.25376	1.39078	136.389	4.6185
3.85569	378.114	3.84639	2.01602	197.704	4.92166	1.42283	139.532	4.27033	1.39078	136.389	4.63271
3.85569	378.114	3.85349	2.01602	197.704	4.92877	1.42685	139.926	4.2798	1.39478	136.781	4.64454
3.85569	378.114	3.8677	2.02002	198.097	4.93587	1.42685	139.926	4.28691	1.39879	137.174	4.65403
3.85569	378.114	3.87243	2.02404	198.491	4.94771	1.43085	140.319	4.29639	1.39879	137.174	4.66823
3.85969	378.507	3.8819	2.02804	198.883	4.95956	1.43085	140.319	4.30349	1.4028	137.568	4.68007
3.8637	378.899	3.89139	2.02804	198.883	4.96903	1.43486	140.711	4.3106	1.41081	138.353	4.68956
3.8637	378.899	3.90796	2.03205	199.276	4.9785	1.43887	141.105	4.32244	1.41081	138.353	4.70376
3.8637	378.899	3.91743	2.03606	199.67	4.99271	1.44288	141.498	4.33664	1.41081	138.353	4.7156
3.86771	379.293	3.92927	2.04007	200.062	5.00456	1.44288	141.498	4.34849	1.41483	138.747	4.72271
3.86771	379.293	3.93639	2.04407	200.455	5.00929	1.44288	141.498	4.3627	1.41483	138.747	4.73456
3.86771	379.293	3.94349	2.04407	200.455	5.0164	1.44688	141.89	4.37217	1.41883	139.14	4.74876
3.86771	379.293	3.94586	2.04407	200.455	5.02587	1.4509	142.284	4.37929	1.42283	139.532	4.7606
3.86771	379.293	3.9577	2.04809	200.849	5.03771	1.4549	142.677	4.38876	1.42283	139.532	4.76771
3.87172	379.686	3.97427	2.04809	200.849	5.04719	1.4589	143.07	4.39586	1.42283	139.532	4.78429
3.87172	379.686	3.98849	2.04809	200.849	5.05666	1.4589	143.07	4.40533	1.43085	140.319	4.79613
3.87172	379.686	3.99559	2.05209	201.241	5.0685	1.46292	143.463	4.41717	1.43486	140.711	4.80324
3.87572	380.078	4.00743	2.0561	201.634	5.08509	1.46692	143.856	4.43613	1.43486	140.711	4.81509
3.87572	380.078	4.01927	2.06011	202.028	5.08746	1.47093	144.249	4.44797	1.43887	141.105	4.83166
3.87974	380.472	4.02639	2.06011	202.028	5.09456	1.47093	144.249	4.45744	1.43887	141.105	4.83876
3.87974	380.472	4.03586	2.06412	202.421	5.10166	1.47494	144.643	4.46454	1.44288	141.498	4.8506
3.87974	380.472	4.04533	2.06011	202.028	5.1135	1.47494	144.643	4.47401	1.44288	141.498	4.86009
3.88374	380.865	4.05954	2.06412	202.421	5.12534	1.47895	145.035	4.4835	1.44688	141.89	4.87193
3.88374	380.865	4.06664	2.07214	203.207	5.13719	1.48295	145.428	4.49534	1.4509	142.284	4.8814
3.88374	380.865	4.07849	2.07214	203.207	5.14903	1.48697	145.822	4.50719	1.4509	142.284	4.89797
3.88774	381.258	4.08796	2.07614	203.6	5.1585	1.48697	145.822	4.51666	1.4589	143.07	4.91219
3.88374	380.865	4.09507	2.07614	203.6	5.16799	1.49097	146.214	4.52613	1.46292	143.463	4.9264
3.88374	380.865	4.10691	2.08014	203.992	5.17509	1.49097	146.214	4.5356	1.4589	143.07	4.93587
3.88774	381.258	4.11876	2.08014	203.992	5.18219	1.49497	146.607	4.54744	1.46292	143.463	4.95009
3.88774	381.258	4.13533	2.08014	203.992	5.1964	1.49899	147.001	4.55691	1.47093	144.249	4.95956
3.88774	381.258	4.14007	2.08416	204.386	5.20587	1.50299	147.393	4.56876	1.47093	144.249	4.97613
3.89176	381.651	4.15429	2.08816	204.779	5.21534	1.50299	147.393	4.57587	1.47494	144.643	4.98797
3.89176	381.651	4.16376	2.09217	205.171	5.22719	1.507	147.786	4.5877	1.47494	144.643	4.99509
3.89176	381.651	4.17323	2.09217	205.171	5.2343	1.507	147.786	4.59954	1.47895	145.035	5.00693
3.89576	382.044	4.18033	2.09618	205.565	5.23903	1.51101	148.18	4.60903	1.47895	145.035	5.01877
3.89576	382.044	4.18744	2.09618	205.565	5.2485	1.51101	148.18	4.61613	1.48295	145.428	5.02824
3.89576	382.044	4.19929	2.10019	205.958	5.26034	1.51502	148.573	4.6256	1.48697	145.822	5.04009
3.89176	381.651	4.21113	2.10419	206.351	5.27219	1.51903	148.966	4.63744	1.49097	146.214	5.0543
3.89576	382.044	4.21586	2.10419	206.351	5.28167	1.51903	148.966	4.64454	1.49097	146.214	5.06613
3.89576	382.044	4.23007	2.10821	206.744	5.29114	1.52304	149.359	4.65639	1.49097	146.214	5.07324
3.89576	382.044	4.23244	2.10821	206.744	5.30061	1.52304	149.359	4.67297	1.49497	146.607	5.08746
3.89977	382.437	4.24664	2.10821	206.744	5.30771	1.52704	149.752	4.68481	1.49899	147.001	5.10166
3.89977	382.437	4.25376	2.11221	207.137	5.31483	1.53106	150.146	4.69666	1.50299	147.393	5.10877
3.89576	382.044	4.26797	2.11221	207.137	5.32667	1.53506	150.538	4.70613	1.50299	147.393	5.12061
3.89977	382.437	4.2727	2.11221	207.137	5.33614	1.53506	150.538	4.7156	1.51101	148.18	5.14193
3.89977	382.437	4.28691	2.11621	207.53	5.34799	1.53506	150.538	4.72034	1.51101	148.18	5.1514
3.89977	382.437	4.29876	2.12023	207.924	5.35983	1.54308	151.325	4.73219	1.51101	148.18	5.16561
3.90378	382.831	4.30823	2.12423	208.316	5.36693	1.54709	151.717	4.73929	1.51502	148.573	5.17983
3.90378	382.831	4.32007	2.12423	208.316	5.38114	1.54709	151.717	4.74876	1.51502	148.573	5.18456
3.90378	382.831	4.32481	2.12824	208.709	5.38824	1.55109	152.11	4.75824	1.51903	148.966	5.1964
3.90378	382.831	4.33664	2.13225	209.103	5.39771	1.55109	152.11	4.77007	1.52304	149.359	5.20824
3.90378	382.831	4.34376	2.13225	209.103	5.40483	1.55511	152.504	4.77956	1.52704	149.752	5.22009
3.90378	382.831	4.3627	2.13626	209.495	5.4143	1.55911	152.896	4.78666	1.52704	149.752	5.23193
3.90378	382.831	4.36981	2.13626	209.495	5.4214	1.55911	152.896	4.80087	1.53106	150.146	5.24377
3.90779	383.223	4.38166	2.14026	209.888	5.43087	1.56311	153.289	4.81271	1.53506	150.538	5.25561
3.90779	383.223	4.39586	2.14428	210.282	5.43799	1.56713	153.683	4.82456	1.53907	150.931	5.26271
3.90779	383.223	4.40297	2.14428	210.282	5.44746	1.56713	153.683	4.83403	1.53907	150.931	5.28167
3.90779	383.223	4.41481	2.14428	210.282	5.45693	1.57113	154.075	4.84587	1.53907	150.931	5.29351
3.9118	383.617	4.42191	2.14828	210.674	5.46404	1.57113	154.075	4.85534	1.54308	151.325	5.30061
3.91581	384.01	4.43376	2.14828	210.674	5.48061	1.57113	154.075	4.86481	1.54308	151.325	5.31483
3.91581	384.01	4.44323	2.14828	210.674	5.49009	1.57514	154.468	4.87193	1.54308	151.325	5.32667
3.91581	384.01	4.45507	2.1563	211.461	5.49956	1.57915	154.862	4.88376	1.54709	151.717	5.33614
3.9118	383.617	4.46217	2.1563	211.461	5.50904	1.58316	155.255	4.89324	1.55109	152.11	5.34799
3.91581	384.01	4.46929	2.1603	211.854	5.51851	1.58716	155.647	4.90271	1.55109	152.11	5.36693
3.91581	384.01	4.47876	2.1603	211.854	5.53036	1.58716	155.647	4.91456	1.55109	152.11	5.3764
3.91581	384.01	4.49297	2.16432	212.247	5.53983	1.58716	155.647	4.92403	1.55511	152.504	5.38824
3.91581	384.01	4.50244	2.16832	212.64	5.54693	1.59118	156.041	4.9335	1.55911	152.896	5.40246
3.91981	384.402	4.51429	2.16832	212.64	5.55877	1.59118	156.041	4.94061	1.56311	153.289	5.41193
3.91981	384.402	4.52613	2.16832	212.64	5.56824	1.59518	156.434	4.94771	1.56713	153.683	5.42851
3.91581	384.01	4.53797	2.17233	213.033	5.57536	1.59918	156.826	4.95956	1.56713	153.683	5.44509
3.91981	384.402	4.54744	2.17634	213.426	5.58483	1.59918	156.826	4.97377	1.56713	153.683	5.44983
3.91981	384.402	4.55691	2.17634	213.426	5.5943	1.6032	157.22	4.98087	1.57113	154.075	5.46404
3.92383	384.796	4.56639	2.17634	213.426	5.60377	1.6072	157.613	4.99271	1.57113	154.075	5.47589
3.92383	384.796	4.5806	2.17634	213.426	5.61089	1.6072	157.613	5.00219	1.57514	154.468	5.48299
3.92383	384.796	4.59007	2.18035	213.819	5.62036	1.61121	158.005	5.00929	1.57113	154.075	5.49246
3.91981	384.402	4.59954	2.18035	213.819	5.62983	1.61522	158.399	5.0164	1.57915	154.862	5.5043
3.92383	384.796	4.61139	2.18435	214.212	5.63693	1.61522	158.399	5.02587	1.57915	154.862	5.51614
3.92383	384.796	4.62087	2.18837	214.606	5.64877	1.61923	158.792	5.04009	1.57915	154.862	5.52324
3.92383	384.796	4.62797	2.18837	214.606	5.65826	1.61923	158.792	5.04956	1.58316	155.255	5.53509
3.92383	384.796	4.63744	2.18837	214.606	5.6701	1.61923	158.792	5.05903	1.58716	155.647	5.55167
3.93184	385.581	4.65403	2.19237	214.998	5.6843	1.62323	159.185	5.07087	1.59118	156.041	5.56114
3.92783	385.189	4.66587	2.19237	214.998	5.69614	1.62725	159.578	5.08509	1.59118	156.041	5.57061
3.92783	385.189	4.67297	2.19638	215.391	5.70561	1.62725	159.578	5.09219	1.59518	156.434	5.58246
3.92383	384.796	4.68244	2.20039	215.785	5.7151	1.63125	159.971	5.10166	1.59518	156.434	5.59904
3.92383	384.796	4.69191	2.20039	215.785	5.72694	1.63525	160.364	5.1135	1.59918	156.826	5.60851
3.92783	385.189	4.70613	2.2044	216.177	5.73641	1.63525	160.364	5.12299	1.6032	157.22	5.62036
3.92783	385.189	4.7156	2.2044	216.177	5.74589	1.63927	160.758	5.13009	1.6032	157.22	5.63457
3.92783	385.189	4.72744	2.2084	216.57	5.75773	1.63927	160.758	5.13719	1.6072	157.613	5.64404
3.92783	385.189	4.74166	2.2044	216.177	5.76483	1.64327	161.15	5.14903	1.6072	157.613	5.65114
3.92783	385.189	4.74876	2.2084	216.57	5.77194	1.64728	161.543	5.16087	1.6072	157.613	5.66773
3.92783	385.189	4.7606	2.21242	216.964	5.78141	1.64728	161.543	5.17034	1.61121	158.005	5.6772
3.92383	384.796	4.76771	2.21242	216.964	5.79089	1.64728	161.543	5.17983	1.61522	158.399	5.69141
3.92783	385.189	4.78429	2.21642	217.356	5.79799	1.65129	161.937	5.18693	1.61522	158.399	5.70561
3.92783	385.189	4.7914	2.22042	217.749	5.80983	1.65129	161.937	5.1964	1.61923	158.792	5.7151
3.92383	384.796	4.80324	2.22042	217.749	5.8193	1.6553	162.329	5.2035	1.61923	158.792	5.72694
3.92383	384.796	4.81271	2.22042	217.749	5.82879	1.6593	162.722	5.21061	1.62323	159.185	5.74114
3.91981	384.402	4.82219	2.22444	218.143	5.83826	1.66332	163.116	5.22009	1.62323	159.185	5.75061
3.91981	384.402	4.82929	2.22444	218.143	5.84773	1.66332	163.116	5.22956	1.62323	159.185	5.7601
3.91981	384.402	4.84113	2.22844	218.536	5.85957	1.66332	163.116	5.2414	1.62725	159.578	5.76957
3.91981	384.402	4.8506	2.23245	218.928	5.87141	1.66732	163.508	5.25324	1.62725	159.578	5.78614
3.91981	384.402	4.85771	2.23245	218.928	5.87851	1.67133	163.901	5.26509	1.63125	159.971	5.79326
3.91981	384.402	4.86719	2.23646	219.322	5.8951	1.67133	163.901	5.27693	1.63525	160.364	5.80983
3.91581	384.01	4.87903	2.24047	219.715	5.90931	1.67935	164.688	5.28403	1.63525	160.364	5.82404
3.9118	383.617	4.89324	2.24047	219.715	5.91879	1.67935	164.688	5.29351	1.63525	160.364	5.82879
3.9118	383.617	4.90034	2.24047	219.715	5.92826	1.68336	165.081	5.30299	1.63927	160.758	5.83826
3.9118	383.617	4.91456	2.24047	219.715	5.93773	1.68336	165.081	5.31246	1.63927	160.758	5.84536
3.9118	383.617	4.92403	2.24047	219.715	5.94957	1.68336	165.081	5.32193	1.63927	160.758	5.85957
3.90779	383.223	4.93587	2.24447	220.107	5.95667	1.68737	165.474	5.3314	1.64327	161.15	5.8643
3.90779	383.223	4.94771	2.24849	220.501	5.96851	1.69137	165.867	5.34087	1.64728	161.543	5.87141
3.90378	382.831	4.95719	2.24849	220.501	5.98036	1.69137	165.867	5.35271	1.65129	161.937	5.88563
3.90378	382.831	4.96666	2.25249	220.894	5.98983	1.69539	166.261	5.3622	1.65129	161.937	5.89983
3.89977	382.437	4.97377	2.25649	221.286	5.99694	1.69939	166.653	5.3764	1.6553	162.329	5.90694
3.89977	382.437	4.97613	2.25649	221.286	6.00879	1.69939	166.653	5.38587	1.6553	162.329	5.91879
3.89977	382.437	4.98561	2.25649	221.286	6.01589	1.69939	166.653	5.39061	1.6593	162.722	5.93063
3.89977	382.437	4.99509	2.25649	221.286	6.02773	1.69939	166.653	5.39536	1.6593	162.722	5.93773
3.89576	382.044	5.00693	2.26051	221.68	6.03957	1.70339	167.046	5.40246	1.6593	162.722	5.94483
3.89176	381.651	5.01403	2.26451	222.073	6.05141	1.70741	167.44	5.41667	1.6593	162.722	5.95904
3.89176	381.651	5.02824	2.26451	222.073	6.06326	1.70741	167.44	5.42851	1.66332	163.116	5.97326
3.88774	381.258	5.04009	2.26852	222.466	6.068	1.71141	167.832	5.44036	1.66732	163.508	5.98036
3.88774	381.258	5.04719	2.26852	222.466	6.07984	1.71542	168.225	5.44983	1.67133	163.901	5.98983
3.88774	381.258	5.0614	2.26852	222.466	6.09404	1.71542	168.225	5.46167	1.66732	163.508	5.99931
3.88374	380.865	5.0685	2.27253	222.859	6.10116	1.71943	168.619	5.47114	1.67133	163.901	6.01116
3.88374	380.865	5.07324	2.27253	222.859	6.11063	1.72344	169.011	5.48536	1.67133	163.901	6.02063
3.87974	380.472	5.08271	2.27253	222.859	6.12247	1.72344	169.011	5.49246	1.67133	163.901	6.03247
3.87974	380.472	5.08746	2.27654	223.252	6.13431	1.72744	169.404	5.5043	1.67133	163.901	6.03957
3.87572	380.078	5.0993	2.27654	223.252	6.14379	1.72744	169.404	5.51614	1.67133	163.901	6.05379
3.87572	380.078	5.10877	2.28054	223.645	6.15563	1.73146	169.798	5.52089	1.67534	164.295	6.06326
3.87172	379.686	5.12061	2.28456	224.039	6.1651	1.73146	169.798	5.53746	1.67534	164.295	6.0751
3.86771	379.293	5.13246	2.28456	224.039	6.17694	1.73546	170.191	5.54693	1.67935	164.688	6.08931
3.86771	379.293	5.14193	2.28456	224.039	6.18641	1.73946	170.583	5.55404	1.68336	165.081	6.10116
3.8637	378.899	5.14903	2.28856	224.431	6.19589	1.73946	170.583	5.56351	1.68336	165.081	6.113
3.8637	378.899	5.1585	2.29256	224.824	6.20773	1.73946	170.583	5.57536	1.68737	165.474	6.12957
3.8637	378.899	5.16799	2.29256	224.824	6.21957	1.74348	170.977	5.58246	1.69137	165.867	6.13194
3.8637	378.899	5.17746	2.29256	224.824	6.22669	1.74348	170.977	5.58957	1.69137	165.867	6.14379
3.85969	378.507	5.18456	2.29658	225.218	6.23853	1.74748	171.37	5.59904	1.69539	166.261	6.15089
3.85569	378.114	5.1964	2.29658	225.218	6.248	1.75149	171.762	5.61089	1.69137	165.867	6.16747
3.85167	377.72	5.20587	2.30058	225.61	6.25747	1.75149	171.762	5.62036	1.69939	166.653	6.17931
3.85167	377.72	5.21771	2.30058	225.61	6.26457	1.75149	171.762	5.6322	1.69539	166.261	6.19116
3.84767	377.328	5.22956	2.30459	226.003	6.27879	1.7555	172.156	5.64167	1.69939	166.653	6.203
3.84767	377.328	5.23667	2.30459	226.003	6.293	1.75951	172.549	5.65114	1.70339	167.046	6.20773
3.84367	376.935	5.24377	2.30459	226.003	6.29773	1.75951	172.549	5.66061	1.70339	167.046	6.21957
3.83965	376.541	5.25324	2.30459	226.003	6.30484	1.75951	172.549	5.67246	1.70741	167.44	6.23379
3.83565	376.148	5.26271	2.3086	226.397	6.31431	1.76351	172.941	5.6843	1.70741	167.44	6.24326
3.83565	376.148	5.27456	2.3086	226.397	6.32379	1.76351	172.941	5.69377	1.71141	167.832	6.25273
3.83164	375.756	5.28167	2.31261	226.789	6.33563	1.76753	173.335	5.70089	1.71141	167.832	6.26221
3.82362	374.969	5.29351	2.31261	226.789	6.3451	1.77153	173.728	5.71036	1.71542	168.225	6.27406
3.82362	374.969	5.29824	2.31261	226.789	6.35931	1.77153	173.728	5.71983	1.71542	168.225	6.28116
3.81962	374.577	5.30536	2.31662	227.183	6.37116	1.77554	174.121	5.73167	1.71943	168.619	6.293
3.8116	373.79	5.31246	2.31662	227.183	6.38063	1.77554	174.121	5.74114	1.71943	168.619	6.3001
3.8076	373.398	5.32667	2.32063	227.576	6.38774	1.77554	174.121	5.75061	1.71943	168.619	6.30957
3.8076	373.398	5.33851	2.32063	227.576	6.40194	1.77955	174.514	5.7601	1.71943	168.619	6.31906
3.80358	373.004	5.35036	2.32463	227.969	6.40906	1.78355	174.907	5.77194	1.72744	169.404	6.3309
3.79958	372.611	5.35746	2.32463	227.969	6.4209	1.78355	174.907	5.77904	1.72744	169.404	6.34273
3.79958	372.611	5.36693	2.32463	227.969	6.428	1.78756	175.3	5.79326	1.72744	169.404	6.35457
3.79156	371.825	5.37877	2.32865	228.362	6.43984	1.79157	175.693	5.80273	1.73146	169.798	6.36169
3.79156	371.825	5.38587	2.33265	228.755	6.44931	1.79157	175.693	5.8122	1.73146	169.798	6.3759
3.78755	371.432	5.39536	2.33265	228.755	6.45879	1.79558	176.086	5.81694	1.73146	169.798	6.38774
3.77953	370.645	5.40483	2.33265	228.755	6.47063	1.79558	176.086	5.82404	1.73546	170.191	6.39484
3.77553	370.253	5.41667	2.33666	229.148	6.47537	1.79157	175.693	5.83114	1.73546	170.191	6.40669
3.77553	370.253	5.42614	2.33666	229.148	6.48247	1.79958	176.479	5.84536	1.73546	170.191	6.4209
3.77152	369.86	5.43324	2.33666	229.148	6.48959	1.79558	176.086	5.8501	1.73946	170.583	6.43274
3.76751	369.466	5.44271	2.34067	229.541	6.50379	1.8036	176.873	5.86194	1.74348	170.977	6.44221
3.7635	369.074	5.45456	2.34067	229.541	6.518	1.8076	177.265	5.87614	1.74348	170.977	6.45406
3.7595	368.681	5.4593	2.34067	229.541	6.5251	1.81161	177.658	5.88563	1.74348	170.977	6.4659
3.7595	368.681	5.4664	2.34468	229.934	6.53931	1.81161	177.658	5.89747	1.74748	171.37	6.47063
3.75548	368.287	5.47824	2.34868	230.327	6.55353	1.81161	177.658	5.90694	1.74748	171.37	6.47774
3.74748	367.502	5.49483	2.34868	230.327	6.563	1.81161	177.658	5.91167	1.74748	171.37	6.48959
3.74346	367.108	5.50193	2.3527	230.721	6.57484	1.81963	178.444	5.92351	1.75149	171.762	6.50379
3.73946	366.715	5.50667	2.3527	230.721	6.58194	1.81963	178.444	5.93536	1.75149	171.762	6.5109
3.73144	365.929	5.51614	2.3527	230.721	6.59616	1.81963	178.444	5.94957	1.7555	172.156	6.518
3.72743	365.536	5.52561	2.3567	231.113	6.60327	1.82363	178.837	5.96141	1.7555	172.156	6.52747
3.72743	365.536	5.53036	2.3567	231.113	6.61511	1.82363	178.837	5.96851	1.75951	172.549	6.53221
3.72342	365.143	5.53983	2.3607	231.506	6.62931	1.82363	178.837	5.97563	1.75951	172.549	6.54406
3.71941	364.75	5.5493	2.3607	231.506	6.63643	1.82765	179.231	5.98273	1.76351	172.941	6.563
3.71139	363.963	5.56351	2.3607	231.506	6.64353	1.82765	179.231	5.99457	1.76351	172.941	6.57247
3.70739	363.571	5.57536	2.36472	231.9	6.64827	1.83165	179.623	6.00404	1.76753	173.335	6.58669
3.70339	363.178	5.58246	2.36472	231.9	6.66011	1.83165	179.623	6.01351	1.77153	173.728	6.59616
3.69537	362.392	5.5943	2.36872	232.292	6.66959	1.83165	179.623	6.023	1.76753	173.335	6.6009
3.69136	361.999	5.60614	2.36872	232.292	6.67669	1.83567	180.017	6.03483	1.77153	173.728	6.61274
3.68334	361.213	5.61561	2.36872	232.292	6.68616	1.83967	180.41	6.04194	1.77153	173.728	6.62696
3.67934	360.82	5.62273	2.36872	232.292	6.69564	1.83967	180.41	6.05141	1.77153	173.728	6.63643
3.67532	360.426	5.62746	2.37273	232.685	6.70274	1.83967	180.41	6.06326	1.77554	174.121	6.64827
3.67132	360.033	5.63457	2.37273	232.685	6.71221	1.84367	180.803	6.07273	1.77955	174.514	6.65774
3.6633	359.247	5.64877	2.37674	233.079	6.72406	1.84367	180.803	6.08457	1.77554	174.121	6.66011
3.6593	358.854	5.65589	2.37674	233.079	6.73353	1.84769	181.196	6.09641	1.77955	174.514	6.67669
3.65128	358.068	5.66299	2.38075	233.471	6.74537	1.85169	181.589	6.10826	1.78355	174.907	6.68616
3.64327	357.283	5.67246	2.38075	233.471	6.75721	1.8557	181.982	6.11773	1.78355	174.907	6.69564
3.63925	356.889	5.67957	2.38475	233.864	6.76431	1.8557	181.982	6.1272	1.78756	175.3	6.70511
3.62723	355.71	5.68667	2.38475	233.864	6.77853	1.85971	182.376	6.13669	1.78756	175.3	6.71696
3.61922	354.924	5.69614	2.38475	233.864	6.788	1.8557	181.982	6.14616	1.78756	175.3	6.72406
3.6152	354.53	5.70561	2.38877	234.258	6.79274	1.85971	182.376	6.15326	1.79157	175.693	6.73353
3.6112	354.138	5.71983	2.38877	234.258	6.80221	1.85971	182.376	6.16273	1.79157	175.693	6.74064
3.59918	352.959	5.7293	2.39277	234.651	6.81169	1.86372	182.768	6.17931	1.79558	176.086	6.75484
3.59517	352.566	5.73877	2.39277	234.651	6.8259	1.86372	182.768	6.18879	1.79558	176.086	6.76906
3.58314	351.386	5.74351	2.39677	235.043	6.84011	1.86772	183.161	6.19589	1.79558	176.086	6.7738
3.57111	350.207	5.74826	2.39677	235.043	6.84721	1.87174	183.555	6.20537	1.79958	176.479	6.78564
3.55909	349.027	5.7601	2.39677	235.043	6.85906	1.87174	183.555	6.21484	1.79958	176.479	6.79984
3.55108	348.242	5.7672	2.40079	235.437	6.86617	1.87174	183.555	6.22669	1.79958	176.479	6.80933
3.54707	347.848	5.77904	2.39677	235.043	6.87564	1.87174	183.555	6.22904	1.79958	176.479	6.81406
3.53504	346.669	5.79089	2.40079	235.437	6.88749	1.87574	183.947	6.23853	1.8036	176.873	6.82117
3.51902	345.098	5.8051	2.40079	235.437	6.89933	1.87974	184.34	6.24563	1.8036	176.873	6.833
3.51501	344.705	5.8122	2.40479	235.83	6.90406	1.88376	184.734	6.25984	1.8036	176.873	6.84011
3.49897	343.132	5.8193	2.40479	235.83	6.91353	1.88376	184.734	6.26931	1.8076	177.265	6.85196
3.48695	341.953	5.83114	2.4088	236.222	6.92301	1.88376	184.734	6.27879	1.81161	177.658	6.8638
3.47894	341.168	5.83826	2.4088	236.222	6.93959	1.88776	185.126	6.28826	1.81562	178.052	6.87327
3.47092	340.381	5.84299	2.41281	236.616	6.94669	1.88776	185.126	6.29773	1.81161	177.658	6.88749
3.45489	338.809	5.8501	2.41281	236.616	6.95617	1.88776	185.126	6.30721	1.81562	178.052	6.89221
3.44687	338.023	5.8572	2.41281	236.616	6.97037	1.88776	185.126	6.31669	1.81562	178.052	6.90169
3.43485	336.844	5.87141	2.41682	237.009	6.97749	1.89177	185.519	6.33563	1.81562	178.052	6.9088
3.42283	335.665	5.87851	2.41682	237.009	6.98696	1.89578	185.913	6.34273	1.81963	178.444	6.91827
3.41481	334.878	5.88089	2.41682	237.009	6.99643	1.89578	185.913	6.35457	1.82363	178.837	6.92537
3.40278	333.699	5.8951	2.42082	237.401	7.01064	1.89979	186.306	6.36641	1.82363	178.837	6.93959
3.39076	332.52	5.90694	2.42082	237.401	7.01774	1.89979	186.306	6.37353	1.82765	179.231	6.94669
3.37874	331.341	5.91641	2.42082	237.401	7.02959	1.90379	186.698	6.38063	1.82765	179.231	6.9609
3.37072	330.554	5.92589	2.42484	237.795	7.0367	1.89979	186.306	6.38774	1.82765	179.231	6.96564
3.35869	329.375	5.93773	2.42082	237.401	7.04617	1.90781	187.092	6.39957	1.82765	179.231	6.97274
3.35068	328.59	5.95194	2.42884	238.188	7.05564	1.90379	186.698	6.41141	1.83165	179.623	6.98459
3.33464	327.017	5.95667	2.42884	238.188	7.06749	1.90781	187.092	6.41853	1.82765	179.231	6.99643
3.32664	326.232	5.95904	2.42884	238.188	7.07933	1.90781	187.092	6.42563	1.83165	179.623	7.00827
3.31461	325.053	5.96851	2.42884	238.188	7.0888	1.91582	187.877	6.43274	1.83165	179.623	7.01774
3.29857	323.48	5.97563	2.43284	238.581	7.10064	1.91582	187.877	6.44221	1.83567	180.017	7.03196
3.29057	322.694	5.9851	2.43284	238.581	7.11249	1.91582	187.877	6.45169	1.83967	180.41	7.03906
3.27854	321.515	5.9922	2.43284	238.581	7.1267	1.91983	188.271	6.46116	1.83967	180.41	7.04617
3.26651	320.335	6.00641	2.43284	238.581	7.13143	1.91983	188.271	6.473	1.83967	180.41	7.05564
3.25448	319.156	6.02063	2.43686	238.974	7.14327	1.91983	188.271	6.48959	1.84367	180.803	7.06749
3.24246	317.977	6.03247	2.43686	238.974	7.15749	1.91983	188.271	6.49906	1.84769	181.196	7.07696
3.23044	316.797	6.0372	2.43686	238.974	7.16696	1.92384	188.664	6.50853	1.84367	180.803	7.08406
3.22243	316.012	6.04431	2.44086	239.367	7.17643	1.92384	188.664	6.51563	1.84769	181.196	7.09827
3.2104	314.833	6.05141	2.44487	239.76	7.18591	1.92784	189.056	6.52984	1.84769	181.196	7.11011
3.19436	313.26	6.06326	2.44487	239.76	7.20011	1.93186	189.45	6.53694	1.84769	181.196	7.11486
3.18636	312.475	6.07036	2.44888	240.154	7.20959	1.93186	189.45	6.54643	1.84769	181.196	7.1267
3.17433	311.296	6.0822	2.44888	240.154	7.2238	1.93586	189.843	6.5559	1.85169	181.589	7.1338
3.16631	310.509	6.09641	2.44888	240.154	7.23091	1.93986	190.236	6.57011	1.85169	181.589	7.14564
3.15429	309.33	6.10589	2.44888	240.154	7.24276	1.93986	190.236	6.57721	1.8557	181.982	7.15274
3.14227	308.151	6.10826	2.44888	240.154	7.24986	1.93986	190.236	6.58194	1.8557	181.982	7.16459
3.13024	306.972	6.113	2.45289	240.546	7.2617	1.93986	190.236	6.59616	1.85971	182.376	7.18117
3.11822	305.793	6.1201	2.45689	240.939	7.27354	1.94388	190.629	6.608	1.85971	182.376	7.19064
3.10619	304.614	6.1272	2.45689	240.939	7.28301	1.94788	191.022	6.61511	1.85971	182.376	7.20011
3.09417	303.435	6.14141	2.45689	240.939	7.29011	1.94788	191.022	6.61984	1.86372	182.768	7.20486
3.08615	302.648	6.14853	2.46091	241.333	7.2996	1.95189	191.415	6.63406	1.86372	182.768	7.2167
3.07012	301.076	6.16036	2.46091	241.333	7.30907	1.95189	191.415	6.64353	1.86372	182.768	7.22854
3.0621	300.29	6.1722	2.46091	241.333	7.31854	1.95189	191.415	6.65063	1.86372	182.768	7.23801
3.05008	299.111	6.18404	2.46091	241.333	7.32564	1.95189	191.415	6.66011	1.86372	182.768	7.24749
3.03806	297.932	6.18641	2.46491	241.725	7.33749	1.9559	191.808	6.66959	1.86772	183.161	7.25696
3.02603	296.752	6.19353	2.46491	241.725	7.3517	1.9559	191.808	6.67906	1.86772	183.161	7.26643
	0		2.46491	241.725	7.36117	1.9559	191.808	6.69327	1.87174	183.555	7.27591
	0		2.46892	242.118	7.37064	1.95991	192.201	6.70274	1.87174	183.555	7.28539
	0		2.46491	241.725	7.38249	1.96391	192.594	6.71459	1.87174	183.555	7.29723
	0		2.46892	242.118	7.39196	1.96391	192.594	6.72169	1.87974	184.34	7.3067
	0		2.46892	242.118	7.40617	1.96391	192.594	6.7288	1.87974	184.34	7.32091
	0		2.47293	242.512	7.41801	1.96793	192.988	6.74064	1.87574	183.947	7.33039
	0		2.47293	242.512	7.42986	1.96793	192.988	6.75011	1.87974	184.34	7.34223
	0		2.47293	242.512	7.43696	1.97193	193.38	6.75959	1.87974	184.34	7.35407
	0		2.47293	242.512	7.44407	1.97193	193.38	6.76906	1.88376	184.734	7.36354
	0		2.47694	242.904	7.45354	1.97193	193.38	6.77853	1.88376	184.734	7.37539
	0		2.48095	243.298	7.46539	1.97593	193.773	6.79037	1.88776	185.126	7.38249
	0		2.48095	243.298	7.47249	1.97593	193.773	6.79749	1.88776	185.126	7.3896
	0		2.48095	243.298	7.48907	1.97995	194.167	6.80221	1.89177	185.519	7.4038
	0		2.48095	243.298	7.50091	1.97995	194.167	6.81643	1.89177	185.519	7.41801
	0		2.48095	243.298	7.50801	1.98395	194.559	6.8259	1.89177	185.519	7.42276
	0		2.48095	243.298	7.51276	1.98395	194.559	6.833	1.89578	185.913	7.4346
	0		2.48496	243.691	7.52223	1.98796	194.952	6.84249	1.89578	185.913	7.44407
	0		2.48496	243.691	7.5317	1.98796	194.952	6.85669	1.89578	185.913	7.45591
	0		2.48896	244.084	7.54354	1.99197	195.346	6.8638	1.89578	185.913	7.46539
	0		2.48896	244.084	7.55066	1.99197	195.346	6.8709	1.89578	185.913	7.48197
	0		2.48896	244.084	7.56249	1.99197	195.346	6.88274	1.90379	186.698	7.4938
	0		2.48896	244.084	7.57433	1.99598	195.738	6.89221	1.89979	186.306	7.50091
	0		2.49298	244.477	7.58381	1.99598	195.738	6.90406	1.90379	186.698	7.51276
	0		2.49298	244.477	7.59566	1.99999	196.132	6.91117	1.89979	186.306	7.52697
	0		2.49298	244.477	7.60513	1.99999	196.132	6.92537	1.90781	187.092	7.5317
	0		2.49698	244.87	7.61697	2.004	196.525	6.93486	1.90781	187.092	7.53881
	0		2.49698	244.87	7.62407	2.004	196.525	6.94196	1.91181	187.485	7.54829
	0		2.49698	244.87	7.63591	2.004	196.525	6.9538	1.91181	187.485	7.56486
	0		2.49698	244.87	7.64776	2.008	196.918	6.96327	1.91582	187.877	7.57433
	0		2.49698	244.87	7.6525	2.008	196.918	6.97511	1.91582	187.877	7.58381
	0		2.49698	244.87	7.66197	2.008	196.918	6.98459	1.91582	187.877	7.59091
	0		2.50098	245.263	7.67144	2.01202	197.311	6.99643	1.91582	187.877	7.60276
	0		2.50098	245.263	7.68091	2.01202	197.311	7.00354	1.91983	188.271	7.61223
	0		2.50098	245.263	7.68801	2.01602	197.704	7.01301	1.91983	188.271	7.6217
	0		2.505	245.657	7.69986	2.02002	198.097	7.02249	1.92384	188.664	7.63591
	0		2.50098	245.263	7.70934	2.02002	198.097	7.02721	1.92384	188.664	7.64539
	0		2.505	245.657	7.72119	2.02002	198.097	7.04143	1.92384	188.664	7.65013
	0		2.509	246.049	7.73301	2.02002	198.097	7.0509	1.92784	189.056	7.6667
	0		2.509	246.049	7.74013	2.02002	198.097	7.06039	1.92384	188.664	7.67854
	0		2.509	246.049	7.75197	2.02404	198.491	7.06986	1.92784	189.056	7.68329
	0		2.509	246.049	7.75907	2.02404	198.491	7.07933	1.92784	189.056	7.69513
	0		2.51301	246.442	7.76854	2.02804	198.883	7.0888	1.92784	189.056	7.70697
	0		2.51301	246.442	7.77329	2.03205	199.276	7.09827	1.92784	189.056	7.72119
	0		2.51301	246.442	7.78039	2.03205	199.276	7.10774	1.92784	189.056	7.72829
	0		2.51301	246.442	7.79223	2.03205	199.276	7.11959	1.93186	189.45	7.74013
	0		2.51702	246.836	7.80644	2.03205	199.276	7.1267	1.93186	189.45	7.7496
	0		2.51702	246.836	7.81354	2.03606	199.67	7.13854	1.91983	188.271	7.7567
	0		2.52103	247.228	7.82539	2.03606	199.67	7.14801	1.93586	189.843	7.76619
	0		2.52503	247.621	7.83487	2.04007	200.062	7.15749	1.93986	190.236	7.77803
	0		2.52503	247.621	7.84434	2.04007	200.062	7.16933	1.94388	190.629	7.79223
	0		2.52503	247.621	7.85144	2.04407	200.455	7.1788	1.94388	190.629	7.79697
	0		2.52503	247.621	7.86329	2.04407	200.455	7.19064	1.94388	190.629	7.8017
	0		2.52503	247.621	7.87039	2.04809	200.849	7.20249	1.94388	190.629	7.81119
	0		2.52905	248.015	7.87987	2.04809	200.849	7.20723	1.94388	190.629	7.82066
	0		2.52905	248.015	7.88934	2.04809	200.849	7.2167	1.94388	190.629	7.83013
	0		2.52905	248.015	7.89881	2.05209	201.241	7.22854	1.94388	190.629	7.8396
	0		2.53305	248.407	7.90829	2.05209	201.241	7.23801	1.94788	191.022	7.85381
	0		2.53305	248.407	7.91776	2.05209	201.241	7.24511	1.95189	191.415	7.86329
	0		2.53305	248.407	7.92487	2.05209	201.241	7.25459	1.95189	191.415	7.87039
	0		2.53305	248.407	7.93434	2.0561	201.634	7.27117	1.9559	191.808	7.87987
	0		2.53705	248.8	7.95091	2.06011	202.028	7.28301	1.95189	191.415	7.89881
	0		2.53705	248.8	7.9604	2.06011	202.028	7.28776	1.9559	191.808	7.91066
	0		2.53305	248.407	7.96513	2.06412	202.421	7.29723	1.9559	191.808	7.91539
	0		2.54507	249.587	7.9746	2.06412	202.421	7.30907	1.95991	192.201	7.92487
	0		2.54507	249.587	7.98407	2.06812	202.813	7.32091	1.95991	192.201	7.93434
	0		2.54107	249.194	7.99829	2.06812	202.813	7.32801	1.95991	192.201	7.94144
	0		2.54507	249.587	8.01013	2.06812	202.813	7.33749	1.96391	192.594	7.94856
	0		2.54908	249.979	8.0196	2.07214	203.207	7.34933	1.95991	192.201	7.95091
	0		2.54507	249.587	8.02671	2.07214	203.207	7.36117	1.95991	192.201	7.96276
	0		2.54908	249.979	8.03381	2.07214	203.207	7.36829	1.96391	192.594	7.96987
	0		2.55309	250.373	8.04091	2.07614	203.6	7.38249	1.96793	192.988	7.97934
	0		2.55309	250.373	8.04803	2.07614	203.6	7.39196	1.96793	192.988	7.98644
	0		2.55309	250.373	8.05987	2.08014	203.992	7.4038	1.96793	192.988	7.99591
	0		2.55309	250.373	8.06934	2.08014	203.992	7.41329	1.97193	193.38	8.00303
	0		2.55309	250.373	8.07644	2.08014	203.992	7.42513	1.97593	193.773	8.01487
	0		2.55309	250.373	8.08829	2.08416	204.386	7.43223	1.97593	193.773	8.02671
	0		2.5571	250.766	8.09776	2.08416	204.386	7.43933	1.97193	193.38	8.04091
	0		2.5571	250.766	8.1096	2.08416	204.386	7.45117	1.97193	193.38	8.0504
	0		2.5571	250.766	8.11671	2.08416	204.386	7.46301	1.97593	193.773	8.05987
	0		2.5571	250.766	8.12381	2.08416	204.386	7.47249	1.97193	193.38	8.07171
	0		2.5611	251.158	8.13566	2.08816	204.779	7.48197	1.97593	193.773	8.08119
	0		2.5611	251.158	8.1475	2.08816	204.779	7.4938	1.97593	193.773	8.08829
	0		2.5611	251.158	8.15461	2.09217	205.171	7.50329	1.97593	193.773	8.10013
	0		2.56512	251.552	8.16171	2.09618	205.565	7.51276	1.97995	194.167	8.10487
	0		2.56512	251.552	8.17119	2.09618	205.565	7.52223	1.97995	194.167	8.12144
	0		2.56512	251.552	8.18066	2.09618	205.565	7.5317	1.98395	194.559	8.12856
	0		2.56512	251.552	8.19013	2.09618	205.565	7.54354	1.98395	194.559	8.13803
	0		2.56512	251.552	8.19961	2.10019	205.958	7.55539	1.98395	194.559	8.1475
	0		2.56512	251.552	8.21146	2.10019	205.958	7.56723	1.98395	194.559	8.15934
	0		2.56912	251.945	8.22093	2.10419	206.351	7.58144	1.98796	194.952	8.16881
	0		2.56912	251.945	8.2304	2.10419	206.351	7.59091	1.98796	194.952	8.17356
	0		2.56912	251.945	8.23987	2.10821	206.744	7.59566	1.98796	194.952	8.17829
	0		2.57313	252.337	8.24934	2.10821	206.744	7.6075	1.99197	195.346	8.18303
	0		2.57313	252.337	8.26119	2.10821	206.744	7.6217	1.99197	195.346	8.19724
	0		2.57313	252.337	8.2683	2.11221	207.137	7.63354	1.99197	195.346	8.20671
	0		2.57714	252.731	8.27777	2.11221	207.137	7.64301	1.99197	195.346	8.21619
	0		2.57714	252.731	8.28487	2.11221	207.137	7.65013	1.99598	195.738	8.22803
	0		2.57714	252.731	8.29197	2.11621	207.53	7.6596	1.99197	195.346	8.2375
	0		2.58115	253.124	8.30146	2.11621	207.53	7.67617	1.99197	195.346	8.24697
	0		2.57714	252.731	8.3133	2.11621	207.53	7.68801	1.99598	195.738	8.25171
	0		2.57714	252.731	8.32514	2.11621	207.53	7.69276	1.99598	195.738	8.25881
	0		2.58115	253.124	8.33461	2.12023	207.924	7.7046	1.99999	196.132	8.27066
	0		2.58115	253.124	8.34171	2.12023	207.924	7.70934	1.99999	196.132	8.2825
	0		2.58515	253.516	8.35119	2.12423	208.316	7.72119	1.99999	196.132	8.28961
	0		2.58515	253.516	8.3583	2.12423	208.316	7.73066	1.99999	196.132	8.29671
	0		2.58515	253.516	8.36777	2.12824	208.709	7.7425	2.004	196.525	8.30381
	0		2.58916	253.91	8.37961	2.12824	208.709	7.7496	2.004	196.525	8.3133
	0		2.58515	253.516	8.38671	2.12824	208.709	7.75907	2.004	196.525	8.3275
	0		2.58916	253.91	8.40093	2.12824	208.709	7.76854	1.99999	196.132	8.33461
	0		2.58916	253.91	8.41277	2.13225	209.103	7.78039	2.004	196.525	8.34409
	0		2.58916	253.91	8.41987	2.13225	209.103	7.78987	2.004	196.525	8.35119
	0		2.59317	254.303	8.42699	2.13225	209.103	7.8017	2.004	196.525	8.3654
	0		2.59317	254.303	8.43646	2.13225	209.103	7.81354	2.004	196.525	8.3725
	0		2.59317	254.303	8.4483	2.13626	209.495	7.82303	2.008	196.918	8.37961
	0		2.59317	254.303	8.4554	2.13626	209.495	7.83487	2.01202	197.311	8.38909
	0		2.59717	254.696	8.4625	2.14026	209.888	7.84197	2.008	196.918	8.39856
	0		2.59717	254.696	8.47434	2.14026	209.888	7.84671	2.01202	197.311	8.4033
	0		2.59717	254.696	8.48146	2.14428	210.282	7.85619	2.01202	197.311	8.41514
	0		2.59717	254.696	8.4933	2.14428	210.282	7.86566	2.01602	197.704	8.42699
	0		2.60119	255.089	8.50277	2.14428	210.282	7.8775	2.01602	197.704	8.43883
	0		2.60119	255.089	8.51461	2.14828	210.674	7.88697	2.01602	197.704	8.4483
	0		2.60119	255.089	8.52409	2.14828	210.674	7.89644	2.01602	197.704	8.4554
	0		2.60519	255.482	8.53356	2.14828	210.674	7.90356	2.02002	198.097	8.46487
	0		2.60519	255.482	8.54067	2.14828	210.674	7.91539	2.02002	198.097	8.47434
	0		2.60519	255.482	8.55014	2.1523	211.068	7.92723	2.02002	198.097	8.48146
	0		2.60519	255.482	8.56199	2.1523	211.068	7.93907	2.02404	198.491	8.49093
	0		2.6092	255.875	8.56909	2.1563	211.461	7.95329	2.02002	198.097	8.50277
	0		2.6092	255.875	8.57856	2.1563	211.461	7.96513	2.02404	198.491	8.51461
	0		2.6092	255.875	8.5904	2.1563	211.461	7.9746	2.02404	198.491	8.52409
	0		2.6092	255.875	8.59987	2.1603	211.854	7.97934	2.02404	198.491	8.53593
	0		2.6092	255.875	8.60936	2.1603	211.854	7.99119	2.02404	198.491	8.5454
	0		2.6092	255.875	8.6212	2.16432	212.247	8.00303	2.02404	198.491	8.55487
	0		2.61321	256.269	8.63067	2.16432	212.247	8.01013	2.02804	198.883	8.55961
	0		2.61321	256.269	8.64251	2.16432	212.247	8.02197	2.02804	198.883	8.57146
	0		2.61321	256.269	8.64724	2.16432	212.247	8.03144	2.03205	199.276	8.57856
	0		2.61722	256.661	8.65671	2.16832	212.64	8.04329	2.02804	198.883	8.58803
	0		2.61722	256.661	8.6662	2.16832	212.64	8.05276	2.03205	199.276	8.60461
	0		2.61722	256.661	8.67804	2.16832	212.64	8.06224	2.03606	199.67	8.61646
	0		2.61722	256.661	8.68514	2.17233	213.033	8.06934	2.03205	199.276	8.62356
	0		2.62122	257.054	8.69699	2.17233	213.033	8.07644	2.03606	199.67	8.63304
	0		2.62122	257.054	8.70646	2.17233	213.033	8.08593	2.03606	199.67	8.6354
	0		2.62122	257.054	8.7183	2.17634	213.426	8.09776	2.03606	199.67	8.64724
	0		2.62122	257.054	8.72304	2.17634	213.426	8.10724	2.03205	199.276	8.65909
	0		2.62122	257.054	8.73251	2.18035	213.819	8.11434	2.03606	199.67	8.67093
	0		2.62122	257.054	8.74199	2.18035	213.819	8.12856	2.03606	199.67	8.68277
	0		2.62122	257.054	8.75146	2.18035	213.819	8.1404	2.03606	199.67	8.69461
	0		2.62122	257.054	8.76093	2.18035	213.819	8.14987	2.04007	200.062	8.70646
	0		2.62524	257.448	8.77277	2.18035	213.819	8.15934	2.04007	200.062	8.71356
	0		2.62524	257.448	8.78699	2.18435	214.212	8.16409	2.04007	200.062	8.72304
	0		2.62524	257.448	8.79646	2.18435	214.212	8.17593	2.04407	200.455	8.73961
	0		2.62524	257.448	8.80357	2.18837	214.606	8.18777	2.04407	200.455	8.74436
	0		2.62524	257.448	8.81304	2.18837	214.606	8.19724	2.04407	200.455	8.75146
	0		2.62524	257.448	8.82014	2.18837	214.606	8.20671	2.04809	200.849	8.76093
	0		2.62524	257.448	8.83199	2.19237	214.998	8.21146	2.04809	200.849	8.76804
	0		2.62924	257.84	8.83909	2.19237	214.998	8.22093	2.04809	200.849	8.78224
	0		2.63326	258.234	8.85093	2.19638	215.391	8.23513	2.04809	200.849	8.79173
	0		2.63326	258.234	8.86277	2.19638	215.391	8.24461	2.04809	200.849	8.79883
	0		2.63326	258.234	8.87226	2.19638	215.391	8.25409	2.04809	200.849	8.8083
	0		2.62924	257.84	8.87936	2.19638	215.391	8.26356	2.05209	201.241	8.82014
	0		2.63326	258.234	8.88883	2.20039	215.785	8.27066	2.05209	201.241	8.83199
	0		2.63326	258.234	8.89593	2.20039	215.785	8.28013	2.05209	201.241	8.83673
	0		2.63726	258.627	8.90777	2.2044	216.177	8.28961	2.05209	201.241	8.85567
	0		2.63726	258.627	8.91726	2.2044	216.177	8.29909	2.05209	201.241	8.86277
	0		2.63726	258.627	8.92436	2.2044	216.177	8.3133	2.05209	201.241	8.87226
	0		2.64126	259.019	8.93146	2.2084	216.57	8.3204	2.05209	201.241	8.87936
	0		2.64126	259.019	8.94567	2.2084	216.57	8.32987	2.05209	201.241	8.88646
	0		2.64126	259.019	8.95751	2.2084	216.57	8.33699	2.05209	201.241	8.89593
	0		2.64126	259.019	8.96936	2.2084	216.57	8.34881	2.05209	201.241	8.90541
	0		2.64528	259.413	8.97883	2.21242	216.964	8.35593	2.05209	201.241	8.91726
	0		2.64528	259.413	8.98594	2.21242	216.964	8.3654	2.0561	201.634	8.93146
	0		2.64528	259.413	8.99541	2.21242	216.964	8.37961	2.0561	201.634	8.94094
	0		2.64928	259.806	9.00251	2.21242	216.964	8.38909	2.0561	201.634	8.95277
	0		2.64928	259.806	9.01436	2.21642	217.356	8.39856	2.0561	201.634	8.96461
	0		2.64928	259.806	9.02383	2.21642	217.356	8.4104	2.06011	202.028	8.97646
	0		2.64928	259.806	9.03094	2.21642	217.356	8.42461	2.06011	202.028	8.9812
	0		2.65329	260.199	9.04514	2.22042	217.749	8.43171	2.06011	202.028	8.99067
	0		2.65329	260.199	9.05226	2.22042	217.749	8.44119	2.06412	202.421	9.00251
	0		2.65329	260.199	9.06173	2.22444	218.143	8.4483	2.06011	202.028	9.00961
	0		2.65329	260.199	9.07357	2.22444	218.143	8.4625	2.06011	202.028	9.01673
	0		2.65329	260.199	9.08779	2.22444	218.143	8.47199	2.06412	202.421	9.02857
	0		2.65329	260.199	9.09963	2.22844	218.536	8.48383	2.06011	202.028	9.03567
	0		2.6573	260.592	9.10436	2.22844	218.536	8.4933	2.06412	202.421	9.04514
	0		2.6573	260.592	9.1162	2.22844	218.536	8.5004	2.06412	202.421	9.05226
	0		2.6573	260.592	9.12567	2.22844	218.536	8.50751	2.06412	202.421	9.06173
	0		2.6573	260.592	9.13041	2.23245	218.928	8.51699	2.06412	202.421	9.07594
	0		2.6573	260.592	9.13751	2.23245	218.928	8.53119	2.06812	202.813	9.08779
	0		2.6573	260.592	9.14936	2.23646	219.322	8.54067	2.06412	202.421	9.09726
	0		2.6573	260.592	9.16357	2.23646	219.322	8.55014	2.06412	202.421	9.10673
	0		2.6573	260.592	9.17541	2.24047	219.715	8.55961	2.06812	202.813	9.11857
	0		2.6573	260.592	9.18489	2.24047	219.715	8.57383	2.06812	202.813	9.12567
	0		2.6573	260.592	9.19199	2.24047	219.715	8.58093	2.06812	202.813	9.13514
	0		2.66131	260.985	9.1991	2.24047	219.715	8.59514	2.06812	202.813	9.14463
	0		2.66131	260.985	9.20857	2.24047	219.715	8.60224	2.06812	202.813	9.15883
	0		2.66131	260.985	9.21331	2.24447	220.107	8.61171	2.06812	202.813	9.16357
	0		2.66131	260.985	9.22989	2.24447	220.107	8.6212	2.06812	202.813	9.17541
	0		2.66531	261.378	9.24173	2.24447	220.107	8.63304	2.06812	202.813	9.18489
	0		2.66531	261.378	9.2512	2.24447	220.107	8.64251	2.06812	202.813	9.19436
	0		2.6573	260.592	9.27489	2.24849	220.501	8.64961	2.07214	203.207	9.1991
	0		2.66131	260.985	9.28436	2.24849	220.501	8.65436	2.07214	203.207	9.2062
	0		2.66131	260.985	9.2891	2.24849	220.501	8.66856	2.07214	203.207	9.22041
	0		2.66531	261.378	9.30094	2.25249	220.894	8.68277	2.07214	203.207	9.22516
	0		2.66531	261.378	9.31516	2.25249	220.894	8.69224	2.07214	203.207	9.237
	0		2.66531	261.378	9.327	2.25649	221.286	8.69936	2.07214	203.207	9.24647
	0		2.66933	261.772	9.33647	2.25649	221.286	8.70646	2.07214	203.207	9.25831
	0		2.66933	261.772	9.34357	2.25649	221.286	8.7183	2.07214	203.207	9.26779
	0		2.66933	261.772	9.35541	2.26051	221.68	8.7254	2.07614	203.6	9.27489
	0		2.66933	261.772	9.36726	2.26051	221.68	8.73489	2.07214	203.207	9.2891
	0		2.67333	262.164	9.38147	2.26451	222.073	8.74436	2.07614	203.6	9.30094
	0		2.67333	262.164	9.39094	2.26051	221.68	8.7562	2.07614	203.6	9.30804
	0		2.67333	262.164	9.40279	2.26451	222.073	8.76567	2.07614	203.6	9.31516
	0		2.67333	262.164	9.40753	2.26451	222.073	8.77277	2.08014	203.992	9.327
	0		2.67733	262.557	9.41937	2.26451	222.073	8.78224	2.08014	203.992	9.3341
	0		2.67333	262.164	9.4312	2.26852	222.466	8.79409	2.08014	203.992	9.34357
	0		2.67733	262.557	9.44304	2.26852	222.466	8.80357	2.08416	204.386	9.35069
	0		2.68135	262.951	9.45726	2.26852	222.466	8.81304	2.08416	204.386	9.35779
	0		2.67333	262.164	9.47857	2.26852	222.466	8.82251	2.08014	203.992	9.36726
	0		2.67333	262.164	9.48569	2.26852	222.466	8.83673	2.08416	204.386	9.3791
	0		2.67333	262.164	9.49516	2.27253	222.859	8.8462	2.08816	204.779	9.38857
	0		2.67733	262.557	9.50226	2.27253	222.859	8.8533	2.08816	204.779	9.39804
	0		2.67733	262.557	9.51647	2.27253	222.859	8.86514	2.08816	204.779	9.40279
	0		2.67733	262.557	9.52594	2.27253	222.859	8.87699	2.08816	204.779	9.41226
	0		2.68135	262.951	9.53779	2.27253	222.859	8.8841	2.08816	204.779	9.42173
	0		2.68135	262.951	9.55437	2.27654	223.252	8.89357	2.08816	204.779	9.4312
	0		2.68535	263.343	9.56621	2.27654	223.252	8.90541	2.08816	204.779	9.44069
	0		2.68535	263.343	9.57569	2.27654	223.252	8.91726	2.08816	204.779	9.44779
	0		2.68535	263.343	9.58753	2.27654	223.252	8.92199	2.09217	205.171	9.462
	0		2.68535	263.343	9.59463	2.28054	223.645	8.93383	2.09217	205.171	9.47384
	0		2.68535	263.343	9.60884	2.27654	223.252	8.94094	2.09217	205.171	9.48331
	0		2.68535	263.343	9.61831	2.27654	223.252	8.95041	2.09217	205.171	9.49279
	0		2.68936	263.736	9.63016	2.28054	223.645	8.95514	2.09217	205.171	9.49989
	0		2.68936	263.736	9.63726	2.28054	223.645	8.96936	2.09217	205.171	9.50937
	0		2.68135	262.951	9.66806	2.28456	224.039	8.97646	2.09217	205.171	9.51647
	0		2.68135	262.951	9.6799	2.28456	224.039	8.99067	2.09217	205.171	9.52594
	0		2.68535	263.343	9.68937	2.28856	224.431	8.99779	2.09217	205.171	9.53779
	0		2.68535	263.343	9.69884	2.28856	224.431	9.00961	2.09217	205.171	9.54726
	0		2.68535	263.343	9.70594	2.28856	224.431	9.0191	2.09618	205.565	9.55673
	0		2.68535	263.343	9.72016	2.28856	224.431	9.03094	2.09618	205.565	9.56621
	0		2.68936	263.736	9.73437	2.28856	224.431	9.03804	2.09618	205.565	9.57569
	0		2.68936	263.736	9.74384	2.29256	224.824	9.04514	2.09618	205.565	9.58516
	0		2.68936	263.736	9.75331	2.29256	224.824	9.05226	2.09618	205.565	9.597
	0		2.68936	263.736	9.76516	2.29256	224.824	9.06647	2.09618	205.565	9.60884
	0		2.68936	263.736	9.78174	2.29658	225.218	9.07357	2.09618	205.565	9.62069
	0		2.68936	263.736	9.79359	2.29658	225.218	9.08541	2.09217	205.171	9.62779
	0		2.68936	263.736	9.80306	2.29658	225.218	9.09014	2.09618	205.565	9.63726
	0		2.68936	263.736	9.8149	2.30058	225.61	9.10199	2.09618	205.565	9.6491
	0		2.68936	263.736	9.822	2.30058	225.61	9.11147	2.09618	205.565	9.65621
	0		2.69337	264.13	9.83384	2.30459	226.003	9.12094	2.09618	205.565	9.66569
	0		2.69337	264.13	9.84569	2.30058	225.61	9.12567	2.09618	205.565	9.67516
	0		2.69337	264.13	9.8599	2.30459	226.003	9.13751	2.10019	205.958	9.687
	0		2.69738	264.522	9.87174	2.30459	226.003	9.1541	2.10019	205.958	9.6941
	0		2.68936	263.736	9.89306	2.30459	226.003	9.1612	2.10019	205.958	9.70359
	0		2.68535	263.343	9.912	2.3086	226.397	9.16831	2.10019	205.958	9.71306
	0		2.68535	263.343	9.92384	2.3086	226.397	9.17779	2.10019	205.958	9.72727
	0		2.68936	263.736	9.93331	2.3086	226.397	9.18726	2.10019	205.958	9.73437
	0		2.68936	263.736	9.94753	2.3086	226.397	9.19673	2.10019	205.958	9.74384
	0		2.68936	263.736	9.95464	2.3086	226.397	9.2062	2.10019	205.958	9.75569
	0		2.68936	263.736	9.96649	2.3086	226.397	9.21804	2.10019	205.958	9.76279
	0		2.69337	264.13	9.97831	2.3086	226.397	9.22279	2.10419	206.351	9.7699
	0		2.69337	264.13	9.99016	2.31261	226.789	9.22989	2.10419	206.351	9.78174
	0		2.69337	264.13	10.0044	2.31261	226.789	9.2441	2.10419	206.351	9.78884
	0		2.69337	264.13	10.0138	2.31261	226.789	9.2512	2.10419	206.351	9.79831
	0		2.68936	263.736	10.0375	2.31261	226.789	9.25831	2.10019	205.958	9.80779
	0		2.68936	263.736	10.0446	2.31662	227.183	9.26541	2.10419	206.351	9.81727
	0		2.68936	263.736	10.0541	2.31662	227.183	9.27489	2.10419	206.351	9.82674
	0		2.68936	263.736	10.0683	2.31662	227.183	9.282	2.10419	206.351	9.84096
	0		2.69337	264.13	10.0825	2.32063	227.576	9.29147	2.10419	206.351	9.84569
	0		2.69738	264.522	10.092	2.32063	227.576	9.30094	2.10821	206.744	9.85753
	0		2.69738	264.522	10.1038	2.32063	227.576	9.31041	2.10419	206.351	9.86463
	0		2.69337	264.13	10.1133	2.32063	227.576	9.31989	2.10821	206.744	9.87411
	0		2.68936	263.736	10.1299	2.32463	227.969	9.32936	2.10821	206.744	9.88121
	0		2.69337	264.13	10.137	2.32463	227.969	9.3341	2.10821	206.744	9.89306
	0		2.69337	264.13	10.1536	2.32463	227.969	9.34594	2.10821	206.744	9.90253
	0		2.69337	264.13	10.1631	2.32463	227.969	9.35779	2.10821	206.744	9.91437
	0		2.69738	264.522	10.1773	2.32865	228.362	9.36963	2.10821	206.744	9.92859
	0		2.69337	264.13	10.1915	2.32865	228.362	9.37436	2.10821	206.744	9.93806
	0		2.69337	264.13	10.201	2.32865	228.362	9.38857	2.10821	206.744	9.94753
	0		2.69337	264.13	10.2128	2.32865	228.362	9.39804	2.10821	206.744	9.957
	0		2.69738	264.522	10.2246	2.33265	228.755	9.40753	2.10821	206.744	9.96884
	0		2.69738	264.522	10.2341	2.33265	228.755	9.41463	2.11221	207.137	9.97359
	0		2.69738	264.522	10.2436	2.33265	228.755	9.42173	2.11221	207.137	9.98306
	0		2.69738	264.522	10.2554	2.33666	229.148	9.4312	2.10821	206.744	9.99253
	0		2.69738	264.522	10.2673	2.33666	229.148	9.44304	2.11221	207.137	10.002
	0		2.69738	264.522	10.2815	2.33666	229.148	9.45016	2.10821	206.744	10.0115
	0		2.69738	264.522	10.2933	2.33666	229.148	9.45726	2.10821	206.744	10.0233
	0		2.69738	264.522	10.3052	2.33666	229.148	9.46673	2.11221	207.137	10.0352
	0		2.69337	264.13	10.3146	2.33666	229.148	9.47857	2.11221	207.137	10.047
	0		2.69738	264.522	10.3265	2.33666	229.148	9.48569	2.11221	207.137	10.0565
	0		2.69738	264.522	10.3383	2.34067	229.541	9.49279	2.11221	207.137	10.0707
	0		2.69738	264.522	10.3502	2.33666	229.148	9.50463	2.11221	207.137	10.0754
	0		2.69738	264.522	10.362	2.34067	229.541	9.51647	2.11221	207.137	10.0849
	0		2.70138	264.915	10.3739	2.34067	229.541	9.52594	2.11221	207.137	10.0896
	0		2.69738	264.522	10.3857	2.34468	229.934	9.53306	2.11621	207.53	10.1015
	0		2.70138	264.915	10.3975	2.34468	229.934	9.5449	2.11621	207.53	10.111
	0		2.70138	264.915	10.407	2.34468	229.934	9.55437	2.11621	207.53	10.1228
	0		2.70138	264.915	10.4189	2.34468	229.934	9.56147	2.11621	207.53	10.1323
	0		2.70138	264.915	10.4307	2.34468	229.934	9.56384	2.11621	207.53	10.1465
	0		2.70138	264.915	10.4449	2.34468	229.934	9.58041	2.11621	207.53	10.156
	0		2.7054	265.309	10.4591	2.34868	230.327	9.58753	2.11621	207.53	10.1631
	0		2.7054	265.309	10.4662	2.34868	230.327	9.597	2.11221	207.137	10.1702
	0		2.7054	265.309	10.4781	2.3527	230.721	9.60174	2.11621	207.53	10.1796
	0		2.7054	265.309	10.4923	2.3527	230.721	9.61594	2.11621	207.53	10.1891
	0		2.7054	265.309	10.5018	2.3527	230.721	9.62541	2.11621	207.53	10.1986
	0		2.7054	265.309	10.516	2.3527	230.721	9.63726	2.11621	207.53	10.2081
	0		2.7054	265.309	10.5325	2.3527	230.721	9.642	2.11221	207.137	10.2199
	0		2.7094	265.702	10.5396	2.3567	231.113	9.6491	2.11621	207.53	10.2294
	0		2.7094	265.702	10.5468	2.3567	231.113	9.66094	2.11621	207.53	10.2389
	0		2.7094	265.702	10.5586	2.3567	231.113	9.67043	2.11621	207.53	10.2483
	0		2.7094	265.702	10.5704	2.3607	231.506	9.67516	2.11621	207.53	10.2554
	0		2.7054	265.309	10.5775	2.3567	231.113	9.68463	2.11621	207.53	10.2696
	0		2.7054	265.309	10.5894	2.3607	231.506	9.70121	2.11221	207.137	10.2791
	0		2.7054	265.309	10.606	2.3607	231.506	9.70831	2.11221	207.137	10.2933
	0		2.7094	265.702	10.6154	2.36472	231.9	9.71779	2.11221	207.137	10.3004
	0		2.7094	265.702	10.6273	2.36472	231.9	9.72963	2.11221	207.137	10.3099
	0		2.7094	265.702	10.6415	2.36472	231.9	9.74147	2.11221	207.137	10.3194
	0		2.7094	265.702	10.6533	2.36472	231.9	9.74859	2.11221	207.137	10.3336
	0		2.71341	266.094	10.6604	2.36472	231.9	9.75569	2.11221	207.137	10.3383
	0		2.7094	265.702	10.6723	2.36872	232.292	9.76516	2.11221	207.137	10.3478
	0		2.71341	266.094	10.6912	2.36872	232.292	9.77937	2.11221	207.137	10.3573
	0		2.71341	266.094	10.7031	2.36872	232.292	9.78647	2.11221	207.137	10.3715
	0		2.7094	265.702	10.7149	2.36872	232.292	9.79121	2.11621	207.53	10.3739
	0		2.71341	266.094	10.7291	2.37273	232.685	9.80069	2.11621	207.53	10.381
	0		2.71341	266.094	10.7362	2.36872	232.292	9.81727	2.11621	207.53	10.3904
	0		2.71341	266.094	10.7481	2.37273	232.685	9.82911	2.11221	207.137	10.3999
	0		2.71341	266.094	10.7599	2.37273	232.685	9.83621	2.11621	207.53	10.4117
	0		2.71341	266.094	10.7694	2.37273	232.685	9.84806	2.11621	207.53	10.4189
	0		2.71742	266.488	10.786	2.37273	232.685	9.85753	2.11621	207.53	10.4307
	0		2.71341	266.094	10.7931	2.37273	232.685	9.86463	2.12023	207.924	10.4402
	0		2.71341	266.094	10.8025	2.37674	233.079	9.86937	2.11621	207.53	10.4473
	0		2.71341	266.094	10.8073	2.37674	233.079	9.87647	2.11621	207.53	10.452
	0		2.71341	266.094	10.8239	2.37273	232.685	9.88831	2.11621	207.53	10.4615
	0		2.71341	266.094	10.8404	2.37674	233.079	9.90253	2.12023	207.924	10.4686
	0		2.71341	266.094	10.8523	2.38075	233.471	9.90727	2.12023	207.924	10.4757
	0		2.7094	265.702	10.8665	2.38075	233.471	9.92147	2.12023	207.924	10.4852
	0		2.71341	266.094	10.8736	2.38075	233.471	9.93331	2.12023	207.924	10.4946
	0		2.7094	265.702	10.8807	2.38075	233.471	9.9428	2.12023	207.924	10.5112
	0		2.7094	265.702	10.8902	2.38475	233.864	9.95464	2.12023	207.924	10.5231
	0		2.71341	266.094	10.9091	2.38475	233.864	9.96174	2.12023	207.924	10.5302
	0		2.71341	266.094	10.9186	2.38475	233.864	9.97121	2.12023	207.924	10.5396
	0		2.71742	266.488	10.9304	2.38475	233.864	9.97831	2.12023	207.924	10.5444
	0		2.71341	266.094	10.9375	2.37273	232.685	9.99016	2.12023	207.924	10.5491
	0		2.71341	266.094	10.9541	2.38075	233.471	9.99964	2.12023	207.924	10.5562
	0		2.71341	266.094	10.9636	2.38877	234.258	10.0115	2.12023	207.924	10.5681
	0		2.71341	266.094	10.9731	2.38877	234.258	10.0257	2.11621	207.53	10.5846
	0		2.71742	266.488	10.9873	2.38877	234.258	10.0399	2.12023	207.924	10.5965
	0		2.71742	266.488	10.9968	2.38877	234.258	10.0494	2.11621	207.53	10.6012
	0		2.71341	266.094	11.0039	2.38877	234.258	10.0565	2.12023	207.924	10.6154
	0		2.71742	266.488	11.0157	2.38877	234.258	10.0588	2.12023	207.924	10.6225
	0		2.71341	266.094	11.0275	2.38877	234.258	10.0707	2.11621	207.53	10.6296
	0		2.71742	266.488	11.0394	2.39277	234.651	10.0802	2.11621	207.53	10.6368
	0		2.71742	266.488	11.0512	2.39277	234.651	10.092	2.11621	207.53	10.6486
	0		2.71341	266.094	11.0631	2.39277	234.651	10.0967	2.11621	207.53	10.6675
	0		2.71742	266.488	11.0725	2.39277	234.651	10.111	2.11621	207.53	10.6746
	0		2.71742	266.488	11.082	2.39277	234.651	10.1228	2.11621	207.53	10.6794
	0		2.71742	266.488	11.0939	2.39277	234.651	10.1299	2.11621	207.53	10.6865
	0		2.71742	266.488	11.1033	2.39277	234.651	10.1394	2.11621	207.53	10.6983
	0		2.72143	266.881	11.1081	2.39677	235.043	10.1489	2.11621	207.53	10.7054
	0		2.71742	266.488	11.1199	2.39677	235.043	10.1607	2.11621	207.53	10.7125
	0		2.71341	266.094	11.1318	2.39677	235.043	10.1725	2.11621	207.53	10.722
	0		2.71742	266.488	11.146	2.40079	235.437	10.1844	2.11621	207.53	10.7339
	0		2.72143	266.881	11.1578	2.40079	235.437	10.1962	2.11621	207.53	10.7457
	0		2.71742	266.488	11.1697	2.40079	235.437	10.2057	2.11621	207.53	10.7528
	0		2.71742	266.488	11.1791	2.40079	235.437	10.2152	2.11621	207.53	10.7575
	0		2.71742	266.488	11.1886	2.40079	235.437	10.2246	2.11621	207.53	10.7718
	0		2.71742	266.488	11.1981	2.40079	235.437	10.2294	2.11621	207.53	10.7836
	0		2.72143	266.881	11.2123	2.40479	235.83	10.2389	2.11621	207.53	10.7907
	0		2.72143	266.881	11.2241	2.40479	235.83	10.2507	2.11621	207.53	10.8025
	0		2.72143	266.881	11.2336	2.40479	235.83	10.2578	2.11621	207.53	10.8097
	0		2.71742	266.488	11.2431	2.40479	235.83	10.2649	2.11221	207.137	10.8215
	0		2.72143	266.881	11.2549	2.40479	235.83	10.2767	2.11621	207.53	10.8286
	0		2.71742	266.488	11.2644	2.4088	236.222	10.2862	2.11221	207.137	10.831
	0		2.71742	266.488	11.2762	2.4088	236.222	10.3004	2.11221	207.137	10.8452
	0		2.72143	266.881	11.2881	2.4088	236.222	10.3123	2.11221	207.137	10.8547
	0		2.72143	266.881	11.2976	2.4088	236.222	10.3241	2.11221	207.137	10.8618
	0		2.71742	266.488	11.3094	2.41281	236.616	10.3336	2.11221	207.137	10.876
	0		2.71742	266.488	11.3189	2.41281	236.616	10.3407	2.11221	207.137	10.8807
	0		2.71742	266.488	11.3331	2.4088	236.222	10.3549	2.11221	207.137	10.8902
	0		2.71742	266.488	11.3378	2.41281	236.616	10.3596	2.11221	207.137	10.902
	0		2.71742	266.488	11.3544	2.41281	236.616	10.3691	2.11221	207.137	10.9091
	0		2.71742	266.488	11.3662	2.41682	237.009	10.3786	2.11221	207.137	10.921
	0		2.71742	266.488	11.3733	2.41682	237.009	10.3975	2.11221	207.137	10.9257
	0		2.72143	266.881	11.3828	2.41682	237.009	10.407	2.11221	207.137	10.9375
	0		2.71742	266.488	11.3923	2.41682	237.009	10.4212	2.11621	207.53	10.947
	0		2.71742	266.488	11.4041	2.41682	237.009	10.4283	2.11221	207.137	10.9589
	0		2.72143	266.881	11.4112	2.41682	237.009	10.4354	2.11221	207.137	10.9683
	0		2.72143	266.881	11.4207	2.41682	237.009	10.4402	2.11221	207.137	10.9778
	0		2.72143	266.881	11.4349	2.42082	237.401	10.4568	2.11221	207.137	10.9802
	0		2.71742	266.488	11.4468	2.41682	237.009	10.471	2.10821	206.744	10.9897
	0		2.71742	266.488	11.4539	2.42082	237.401	10.4828	2.11221	207.137	11.0015
	0		2.71742	266.488	11.4657	2.41682	237.009	10.4923	2.11221	207.137	11.011
	0		2.71742	266.488	11.4705	2.42082	237.401	10.5041	2.10821	206.744	11.0181
	0		2.71742	266.488	11.4823	2.42082	237.401	10.5136	2.10821	206.744	11.0228
	0		2.71742	266.488	11.4894	2.42082	237.401	10.5278	2.11221	207.137	11.0347
	0		2.71742	266.488	11.5012	2.42484	237.795	10.542	2.11221	207.137	11.0465
	0		2.71742	266.488	11.5155	2.42484	237.795	10.5539	2.10821	206.744	11.056
	0		2.71742	266.488	11.5249	2.42484	237.795	10.5657	2.10821	206.744	11.0607
	0		2.71742	266.488	11.5344	2.42484	237.795	10.5728	2.10821	206.744	11.0702
	0		2.71742	266.488	11.5486	2.42484	237.795	10.5823	2.10821	206.744	11.0773
	0		2.71742	266.488	11.5581	2.42484	237.795	10.5918	2.10821	206.744	11.0891
	0		2.71742	266.488	11.5676	2.42884	238.188	10.6083	2.10821	206.744	11.0939
	0		2.71742	266.488	11.5841	2.42884	238.188	10.6202	2.10821	206.744	11.101
	0		2.71742	266.488	11.5936	2.42884	238.188	10.6296	2.10821	206.744	11.1128
	0		2.71341	266.094	11.5983	2.43284	238.581	10.6415	2.10419	206.351	11.1223
	0		2.71742	266.488	11.6055	2.43284	238.581	10.6557	2.10821	206.744	11.1294
	0		2.71742	266.488	11.6173	2.42884	238.188	10.6652	2.10821	206.744	11.1365
	0		2.71742	266.488	11.6315	2.43284	238.581	10.677	2.10419	206.351	11.1483
	0		2.71742	266.488	11.6362	2.43284	238.581	10.6936	2.10419	206.351	11.1578
	0		2.71742	266.488	11.6457	2.43284	238.581	10.7031	2.10821	206.744	11.1649
	0		2.71742	266.488	11.6552	2.43284	238.581	10.7125	2.10821	206.744	11.1697
	0		2.71742	266.488	11.667	2.43284	238.581	10.7244	2.10419	206.351	11.1791
	0		2.71742	266.488	11.6765	2.43686	238.974	10.741	2.10419	206.351	11.1886
	0		2.71742	266.488	11.6812	2.43284	238.581	10.7504	2.10419	206.351	11.2076
	0		2.71742	266.488	11.6955	2.43686	238.974	10.7623	2.10019	205.958	11.2099
	0		2.71742	266.488	11.7049	2.43686	238.974	10.7741	2.10419	206.351	11.2218
	0		2.71742	266.488	11.7144	2.43686	238.974	10.7883	2.10419	206.351	11.2289
	0		2.71742	266.488	11.7262	2.43686	238.974	10.8002	2.10019	205.958	11.236
	0		2.71742	266.488	11.7357	2.43686	238.974	10.8144	2.10419	206.351	11.2454
	0		2.71742	266.488	11.7476	2.44086	239.367	10.8262	2.10419	206.351	11.2549
	0		2.71742	266.488	11.7523	2.44086	239.367	10.8404	2.10419	206.351	11.262
	0		2.71742	266.488	11.7594	2.44086	239.367	10.8523	2.10419	206.351	11.2668
	0		2.71742	266.488	11.7736	2.44086	239.367	10.8618	2.10419	206.351	11.2786
	0		2.71742	266.488	11.7831	2.44086	239.367	10.8712	2.10419	206.351	11.2857
	0		2.71742	266.488	11.7926	2.44086	239.367	10.8854	2.10419	206.351	11.2999
	0		2.71742	266.488	11.8044	2.44487	239.76	10.8949	2.10419	206.351	11.3118
	0		2.71742	266.488	11.8162	2.44487	239.76	10.9068	2.10019	205.958	11.3212
	0		2.71742	266.488	11.8257	2.44888	240.154	10.921	2.10419	206.351	11.3307
	0		2.71742	266.488	11.8305	2.44888	240.154	10.9328	2.10419	206.351	11.3378
	0		2.71742	266.488	11.8352	2.44888	240.154	10.9447	2.09618	205.565	11.3497
	0		2.71341	266.094	11.847	2.44888	240.154	10.9541	2.10019	205.958	11.3591
	0		2.71742	266.488	11.8565	2.44888	240.154	10.966	2.10419	206.351	11.3639
	0		2.71742	266.488	11.8707	2.44888	240.154	10.9778	2.10419	206.351	11.3757
	0		2.71341	266.094	11.8802	2.45289	240.546	10.9873	2.10019	205.958	11.3804
	0		2.71742	266.488	11.892	2.45289	240.546	10.9991	2.10019	205.958	11.3876
	0		2.71341	266.094	11.9039	2.45289	240.546	11.0086	2.09618	205.565	11.397
	0		2.71341	266.094	11.911	2.45289	240.546	11.0252	2.09618	205.565	11.4065
	0		2.71341	266.094	11.9228	2.45289	240.546	11.037	2.09618	205.565	11.4231
	0		2.71341	266.094	11.9347	2.45289	240.546	11.0465	2.09618	205.565	11.4302
	0		2.71341	266.094	11.9418	2.45289	240.546	11.0583	2.09618	205.565	11.4349
	0		2.71742	266.488	11.9512	2.45289	240.546	11.0702	2.09618	205.565	11.442
	0		2.71742	266.488	11.9631	2.45689	240.939	11.0891	2.09618	205.565	11.4491
	0		2.71742	266.488	11.9773	2.45289	240.546	11.0962	2.09217	205.171	11.4633
	0		2.71341	266.094	11.9868	2.45289	240.546	11.1104	2.09217	205.171	11.4728
	0		2.71341	266.094	11.9986	2.45689	240.939	11.1199	2.09217	205.171	11.4799
	0		2.7094	265.702	12.0105	2.45689	240.939	11.1294	2.09217	205.171	11.4847
	0		2.7094	265.702	12.0176	2.45689	240.939	11.1412	2.09217	205.171	11.4965
	0		2.71341	266.094	12.027	2.45689	240.939	11.1507	2.09217	205.171	11.5083
	0		2.7094	265.702	12.0389	2.46091	241.333	11.1673	2.08816	204.779	11.5107
	0		2.71341	266.094	12.0507	2.45689	240.939	11.1768	2.09217	205.171	11.5226
	0		2.7094	265.702	12.0555	2.46091	241.333	11.191	2.08816	204.779	11.5297
	0		2.7054	265.309	12.0649	2.46091	241.333	11.2004	2.08816	204.779	11.5415
	0		2.71341	266.094	12.0791	2.46091	241.333	11.2099	2.08816	204.779	11.5533
	0		2.7094	265.702	12.0934	2.46091	241.333	11.2265	2.09217	205.171	11.5652
	0		2.7094	265.702	12.0981	2.46091	241.333	11.2383	2.09217	205.171	11.5747
	0		2.7054	265.309	12.1076	2.46091	241.333	11.2478	2.08816	204.779	11.5841
	0		2.7094	265.702	12.1218	2.46091	241.333	11.2597	2.08816	204.779	11.5889
	0		2.7094	265.702	12.1313	2.46091	241.333	11.2691	2.08816	204.779	11.5983
	0		2.7094	265.702	12.136	2.46491	241.725	11.281	2.08816	204.779	11.6078
	0		2.7094	265.702	12.1502	2.46491	241.725	11.2904	2.08816	204.779	11.6197
	0		2.7094	265.702	12.1644	2.46491	241.725	11.3047	2.08816	204.779	11.6291
	0		2.7054	265.309	12.1763	2.46491	241.725	11.3118	2.08416	204.386	11.6386
	0		2.7054	265.309	12.1857	2.46491	241.725	11.326	2.08816	204.779	11.6457
	0		2.70138	264.915	12.1952	2.46892	242.118	11.3378	2.08416	204.386	11.6552
	0		2.7054	265.309	12.2047	2.46892	242.118	11.3497	2.08416	204.386	11.6623
	0		2.7054	265.309	12.2094	2.46491	241.725	11.3615	2.08416	204.386	11.6718
	0		2.7054	265.309	12.2213	2.46892	242.118	11.3686	2.08416	204.386	11.6836
	0		2.7054	265.309	12.2331	2.46892	242.118	11.3757	2.08416	204.386	11.6907
	0		2.7054	265.309	12.2449	2.46892	242.118	11.3852	2.08014	203.992	11.6978
	0		2.70138	264.915	12.2591	2.46892	242.118	11.3994	2.08014	203.992	11.7073
	0		2.70138	264.915	12.2686	2.46892	242.118	11.4065	2.08014	203.992	11.7168
	0		2.70138	264.915	12.2805	2.46892	242.118	11.4207	2.08014	203.992	11.7286
	0		2.70138	264.915	12.2852	2.46892	242.118	11.4326	2.08014	203.992	11.7357
	0		2.70138	264.915	12.2947	2.47293	242.512	11.442	2.07614	203.6	11.7405
	0		2.70138	264.915	12.3089	2.47293	242.512	11.4562	2.07214	203.207	11.7523
	0		2.70138	264.915	12.3184	2.47293	242.512	11.4633	2.07214	203.207	11.7665
	0		2.70138	264.915	12.3207	2.47694	242.904	11.4776	2.07214	203.207	11.7736
	0		2.69738	264.522	12.3373	2.47694	242.904	11.4918	2.07214	203.207	11.7807
	0		2.69738	264.522	12.3515	2.47694	242.904	11.5012	2.07614	203.6	11.7926
	0		2.70138	264.915	12.3586	2.47694	242.904	11.5107	2.07614	203.6	11.8068
	0		2.69738	264.522	12.3634	2.47694	242.904	11.5202	2.07214	203.207	11.8115
	0		2.69738	264.522	12.3752	2.47694	242.904	11.5297	2.06812	202.813	11.8186
	0		2.69738	264.522	12.387	2.47694	242.904	11.5368	2.06812	202.813	11.8281
	0		2.69738	264.522	12.3965	2.47694	242.904	11.5486	2.06812	202.813	11.8376
	0		2.69738	264.522	12.4155	2.47694	242.904	11.5605	2.06812	202.813	11.847
	0		2.69738	264.522	12.4249	2.48095	243.298	11.5723	2.06412	202.421	11.8541
	0		2.69738	264.522	12.432	2.48095	243.298	11.5794	2.06412	202.421	11.866
	0		2.69738	264.522	12.4392	2.48095	243.298	11.5912	2.06812	202.813	11.8755
	0		2.69738	264.522	12.451	2.48095	243.298	11.6007	2.06812	202.813	11.8849
	0		2.69337	264.13	12.4605	2.48095	243.298	11.6102	2.06812	202.813	11.892
	0		2.69337	264.13	12.4699	2.48095	243.298	11.6197	2.06412	202.421	11.9039
	0		2.69337	264.13	12.4818	2.48095	243.298	11.6362	2.06011	202.028	11.9134
	0		2.69337	264.13	12.4913	2.48496	243.691	11.6457	2.06412	202.421	11.9205
	0		2.68936	263.736	12.5031	2.48095	243.298	11.6599	2.06412	202.421	11.9276
	0		2.69337	264.13	12.5126	2.48496	243.691	11.6694	2.06011	202.028	11.9394
	0		2.69337	264.13	12.5197	2.48496	243.691	11.6812	2.06412	202.421	11.9512
	0		2.69337	264.13	12.5268	2.48095	243.298	11.686	2.06412	202.421	11.9655
	0		2.69337	264.13	12.5363	2.48496	243.691	11.6978	2.06412	202.421	11.9773
	0		2.69337	264.13	12.5457	2.48496	243.691	11.7073	2.06412	202.421	11.9844
	0		2.68936	263.736	12.5552	2.48496	243.691	11.7215	2.06011	202.028	11.9962
	0		2.68936	263.736	12.567	2.48496	243.691	11.731	2.06011	202.028	12.0034
	0		2.68936	263.736	12.5836	2.48496	243.691	11.7428	2.06011	202.028	12.0152
	0		2.68936	263.736	12.5884	2.48496	243.691	11.7523	2.06412	202.421	12.027
	0		2.68936	263.736	12.5978	2.48896	244.084	11.7594	2.06011	202.028	12.0389
	0		2.68936	263.736	12.6097	2.48896	244.084	11.7712	2.0561	201.634	12.046
	0		2.68936	263.736	12.6192	2.48896	244.084	11.7831	2.06011	202.028	12.0578
	0		2.68936	263.736	12.6286	2.49298	244.477	11.7949	2.0561	201.634	12.0673
	0		2.68936	263.736	12.6357	2.49298	244.477	11.802	2.0561	201.634	12.0744
	0		2.68535	263.343	12.6476	2.49298	244.477	11.8091	2.0561	201.634	12.0886
	0		2.68535	263.343	12.6618	2.48896	244.084	11.8257	2.0561	201.634	12.0981
	0		2.68936	263.736	12.6689	2.48896	244.084	11.8399	2.0561	201.634	12.1076
	0		2.68936	263.736	12.6807	2.49298	244.477	11.8494	2.0561	201.634	12.1194
	0		2.68535	263.343	12.6902	2.48896	244.084	11.8589	2.0561	201.634	12.1313
	0		2.68936	263.736	12.6997	2.49298	244.477	11.8707	2.0561	201.634	12.1407
	0		2.68535	263.343	12.7021	2.48896	244.084	11.8802	2.0561	201.634	12.1502
	0		2.68535	263.343	12.7115	2.49298	244.477	11.8897	2.05209	201.241	12.1597
	0		2.68535	263.343	12.7186	2.49298	244.477	11.9015	2.05209	201.241	12.1739
	0		2.68535	263.343	12.7281	2.49298	244.477	11.911	2.02002	198.097	12.1786
	0		2.68535	263.343	12.7376	2.49698	244.87	11.9181	1.99197	195.346	12.1763
	0		2.68535	263.343	12.7542	2.49698	244.87	11.9299	1.97995	194.167	12.1786
	0		2.68535	263.343	12.7636	2.49698	244.87	11.9441	1.96793	192.988	12.1763
	0		2.68535	263.343	12.7707	2.49698	244.87	11.9512	1.9559	191.808	12.1763
	0		2.68135	262.951	12.7802	2.49698	244.87	11.9607	1.93186	189.45	12.1763
	0		2.68135	262.951	12.7897	2.49698	244.87	11.9702	1.65129	161.937	12.1336
	0		2.68135	262.951	12.7968	2.50098	245.263	11.9797		0
	0		2.68135	262.951	12.8086	2.49698	244.87	11.9891		0
	0		2.67733	262.557	12.8134	2.50098	245.263	12.001		0
	0		2.67733	262.557	12.8276	2.50098	245.263	12.0128		0
	0		2.67733	262.557	12.8418	2.50098	245.263	12.0223		0
	0		2.67733	262.557	12.8513	2.50098	245.263	12.0341		0
	0		2.67733	262.557	12.856	2.50098	245.263	12.0436		0
	0		2.67333	262.164	12.8607	2.505	245.657	12.0555		0
	0		2.67333	262.164	12.8749	2.505	245.657	12.0602		0
	0		2.67333	262.164	12.8868	2.505	245.657	12.0673		0
	0		2.67333	262.164	12.8915	2.509	246.049	12.0768		0
	0		2.66933	261.772	12.8963	2.509	246.049	12.0886		0
	0		2.66531	261.378	12.9057	2.509	246.049	12.1028		0
	0		2.66531	261.378	12.9199	2.509	246.049	12.1147		0
	0		2.66131	260.985	12.9294	2.509	246.049	12.1289		0
	0		2.66531	261.378	12.9389	2.509	246.049	12.1384		0
	0		2.66131	260.985	12.946	2.509	246.049	12.1431		0
	0		2.66131	260.985	12.9602	2.505	245.657	12.1502		0
	0		2.6573	260.592	12.9673	2.509	246.049	12.162		0
	0		2.66131	260.985	12.9744	2.509	246.049	12.1739		0
	0		2.6573	260.592	12.9863	2.509	246.049	12.1786		0
	0		2.6573	260.592	12.991	2.509	246.049	12.1857		0
	0		2.6573	260.592	13.0005	2.509	246.049	12.1976		0
	0		2.65329	260.199	13.0076	2.509	246.049	12.2094		0
	0		2.65329	260.199	13.0171	2.509	246.049	12.2165		0
	0		2.65329	260.199	13.0384	2.509	246.049	12.2236		0
	0		2.64928	259.806	13.0431	2.51301	246.442	12.2355		0
	0		2.64928	259.806	13.0573	2.509	246.049	12.2497		0
	0		2.64528	259.413	13.0668	2.51301	246.442	12.2591		0
	0		2.64528	259.413	13.0786	2.51301	246.442	12.2686		0
	0		2.64528	259.413	13.0881	2.51301	246.442	12.2781		0
	0		2.64126	259.019	13.1	2.51301	246.442	12.2876		0
	0		2.64126	259.019	13.1094	2.509	246.049	12.2947		0
	0		2.63726	258.627	13.1189	2.51301	246.442	12.3065		0
	0		2.63726	258.627	13.1236	2.51301	246.442	12.316		0
	0		2.63326	258.234	13.1355	2.51301	246.442	12.3255		0
	0		2.62924	257.84	13.1497	2.51301	246.442	12.3349		0
	0		2.63326	258.234	13.1592	2.51301	246.442	12.3444		0
	0		2.62524	257.448	13.171	2.51301	246.442	12.3539		0
	0		2.62524	257.448	13.1828	2.51301	246.442	12.3634		0
	0		2.62524	257.448	13.1923	2.51301	246.442	12.3705		0
	0		2.62122	257.054	13.1947	2.51301	246.442	12.3799		0
	0		2.62122	257.054	13.2113	2.51301	246.442	12.3918		0
	0		2.62122	257.054	13.2255	2.51301	246.442	12.4036		0
	0		2.62122	257.054	13.2302	2.51301	246.442	12.4107		0
	0		2.61722	256.661	13.2421	2.51301	246.442	12.4226		0
	0		2.61321	256.269	13.2492	2.51301	246.442	12.4344		0
	0		2.61321	256.269	13.2657	2.51301	246.442	12.4439		0
	0		2.6092	255.875	13.2705	2.51702	246.836	12.4486		0
	0		2.6092	255.875	13.2847	2.51702	246.836	12.4605		0
	0		2.6092	255.875	13.2942	2.51301	246.442	12.4699		0
	0		2.6092	255.875	13.3013	2.51301	246.442	12.4818		0
	0		2.60119	255.089	13.3107	2.51301	246.442	12.4865		0
	0		2.60119	255.089	13.3226	2.51702	246.836	12.4984		0
	0		2.59317	254.303	13.3368	2.51702	246.836	12.5102		0
	0		2.59317	254.303	13.3486	2.51702	246.836	12.5149		0
	0		2.58916	253.91	13.3557	2.51702	246.836	12.522		0
	0		2.58916	253.91	13.3652	2.51702	246.836	12.5315		0
	0		2.58916	253.91	13.3794	2.51702	246.836	12.541		0
	0		2.58916	253.91	13.3936	2.51702	246.836	12.5528		0
	0		2.58115	253.124	13.3984	2.51702	246.836	12.5623		0
	0		2.57714	252.731	13.4055	2.51702	246.836	12.5765		0
	0		2.57313	252.337	13.415	2.51702	246.836	12.5813		0
	0		2.57313	252.337	13.4268	2.51702	246.836	12.5907		0
	0		2.56912	251.945	13.4434	2.51702	246.836	12.5978		0
	0		2.56512	251.552	13.4552	2.51702	246.836	12.612		0
	0		2.5611	251.158	13.4647	2.52103	247.228	12.6192		0
	0		2.5611	251.158	13.4742	2.52103	247.228	12.6286		0
	0		2.5611	251.158	13.486	2.52103	247.228	12.6381		0
	0		2.5571	250.766	13.4955	2.52103	247.228	12.6452		0
	0		2.5571	250.766	13.5026	2.52103	247.228	12.6523		0
	0		2.55309	250.373	13.5144	2.52103	247.228	12.657		0
	0		2.54908	249.979	13.531	2.52103	247.228	12.6665		0
	0		2.54507	249.587	13.5357	2.52103	247.228	12.6807		0
	0		2.54107	249.194	13.5476	2.52103	247.228	12.6902		0
	0		2.53705	248.8	13.5547	2.52103	247.228	12.6997		0
	0		2.52905	248.015	13.5665	2.52103	247.228	12.7092		0
	0		2.52905	248.015	13.576	2.52103	247.228	12.7163		0
	0		2.52503	247.621	13.5902	2.52103	247.228	12.7257		0
	0		2.52503	247.621	13.5973	2.52103	247.228	12.7352		0
	0		2.52503	247.621	13.6092	2.52103	247.228	12.7423		0
	0		2.51702	246.836	13.6257	2.52103	247.228	12.7518		0
	0		2.51301	246.442	13.6376	2.52103	247.228	12.7613		0
	0		2.509	246.049	13.6471	2.52503	247.621	12.7755		0
	0		2.505	245.657	13.6542	2.52103	247.228	12.7826		0
	0		2.50098	245.263	13.6684	2.52103	247.228	12.7897		0
	0		2.49698	244.87	13.6802	2.52103	247.228	12.7992		0
	0		2.49698	244.87	13.6944	2.52503	247.621	12.8063		0
	0		2.49298	244.477	13.7039	2.52103	247.228	12.8134		0
	0		2.48896	244.084	13.711	2.52503	247.621	12.8252		0
	0		2.48496	243.691	13.7205	2.52103	247.228	12.8371		0
	0		2.48095	243.298	13.73	2.52103	247.228	12.8442		0
	0		2.47694	242.904	13.7418	2.52103	247.228	12.8489		0
	0		2.47293	242.512	13.7536	2.52503	247.621	12.8584		0
	0		2.46892	242.118	13.7631	2.52503	247.621	12.8655		0
	0		2.46491	241.725	13.7702	2.52503	247.621	12.8773		0
	0		2.46491	241.725	13.7821	2.52503	247.621	12.8915		0
	0		2.46091	241.333	13.7963	2.52503	247.621	12.9057		0
	0		2.45689	240.939	13.801	2.52503	247.621	12.9128		0
	0		2.44888	240.154	13.8152	2.52103	247.228	12.9199		0
	0		2.44888	240.154	13.8247	2.52503	247.621	12.9294		0
	0		2.44487	239.76	13.8365	2.52503	247.621	12.9342		0
	0		2.43686	238.974	13.8508	2.52503	247.621	12.9365		0
	0		2.43284	238.581	13.8626	2.52503	247.621	12.9531		0
	0		2.42884	238.188	13.8744	2.52503	247.621	12.9602		0
	0		2.42884	238.188	13.8792	2.52503	247.621	12.9721		0
	0		2.42484	237.795	13.891	2.52503	247.621	12.9863		0
	0		2.42484	237.795	13.9005	2.52503	247.621	12.9934		0
	0		2.41682	237.009	13.9123	2.52103	247.228	13.0076		0
	0		2.41281	236.616	13.9242	2.52503	247.621	13.0147		0
	0		2.4088	236.222	13.9313	2.52103	247.228	13.0218		0
	0		2.40079	235.437	13.9384	2.52503	247.621	13.0313		0
	0		2.39677	235.043	13.9502	2.52503	247.621	13.036		0
	0		2.39677	235.043	13.9597	2.52503	247.621	13.0431		0
	0		2.38877	234.258	13.9692	2.52503	247.621	13.0502		0
	0		2.38475	233.864	13.9787	2.52103	247.228	13.0573		0
	0		2.38075	233.471	13.9905	2.52503	247.621	13.0692		0
	0		2.37674	233.079	14.0047	2.52103	247.228	13.0763		0
	0		2.36872	232.292	14.0165	2.52503	247.621	13.0857		0
	0		2.36472	231.9	14.026	2.52503	247.621	13.0952		0
	0		2.36472	231.9	14.0379	2.52503	247.621	13.1023		0
	0		2.3567	231.113	14.0473	2.52503	247.621	13.1118		0
	0		2.3527	230.721	14.0592	2.52503	247.621	13.1236		0
	0		2.34868	230.327	14.071	2.52905	248.015	13.1355		0
	0		2.34468	229.934	14.0805	2.52503	247.621	13.1473		0
	0		2.33666	229.148	14.0971	2.52905	248.015	13.1568		0
	0		2.33666	229.148	14.1065	2.52503	247.621	13.1639		0
	0		2.32865	228.362	14.1137	2.52503	247.621	13.1734		0
	0		2.32463	227.969	14.1231	2.52905	248.015	13.1805		0
	0		2.31662	227.183	14.1302	2.52905	248.015	13.19		0
	0		2.31261	226.789	14.1421	2.52905	248.015	13.1947		0
	0		2.3086	226.397	14.1515	2.52905	248.015	13.2089		0
	0		2.30459	226.003	14.1634	2.52905	248.015	13.2184		0
	0		2.30058	225.61	14.1752	2.52503	247.621	13.235		0
	0		2.29658	225.218	14.1894	2.52905	248.015	13.2421		0
	0		2.28856	224.431	14.1989	2.52905	248.015	13.2492		0
	0		2.28456	224.039	14.2131	2.52905	248.015	13.2563		0
	0		2.28054	223.645	14.225	2.52905	248.015	13.2657		0
	0		2.26852	222.466	14.2321	2.52905	248.015	13.2728		0
	0		2.26852	222.466	14.2487	2.52905	248.015	13.2823		0
	0		2.26451	222.073	14.2581	2.52905	248.015	13.2942		0
	0		2.25649	221.286	14.2676	2.52905	248.015	13.3036		0
	0		2.25249	220.894	14.2818	2.52905	248.015	13.3131		0
	0		2.25249	220.894	14.2937	2.52905	248.015	13.3178		0
	0		2.24447	220.107	14.3031	2.52905	248.015	13.3273		0
	0		2.24447	220.107	14.3126	2.52905	248.015	13.3392		0
	0		2.24047	219.715	14.3244	2.52503	247.621	13.351		0
	0		2.23245	218.928	14.3339	2.52905	248.015	13.3557		0
	0		2.22844	218.536	14.3457	2.52905	248.015	13.3629		0
	0		2.22444	218.143	14.3576	2.52905	248.015	13.3723		0
	0			0		2.52905	248.015	13.3794		0
	0			0		2.52905	248.015	13.3913		0
	0			0		2.52905	248.015	13.4007		0
	0			0		2.52905	248.015	13.4102		0
	0			0		2.52905	248.015	13.4221		0
	0			0		2.52905	248.015	13.4268		0
	0			0		2.52905	248.015	13.4386		0
	0			0		2.52905	248.015	13.4505		0
	0			0		2.52905	248.015	13.46		0
	0			0		2.52905	248.015	13.4671		0
	0			0		2.52905	248.015	13.4789		0
	0			0		2.52905	248.015	13.486		0
	0			0		2.52905	248.015	13.4931		0
	0			0		2.52905	248.015	13.5002		0
	0			0		2.52905	248.015	13.5097		0
	0			0		2.52905	248.015	13.5168		0
	0			0		2.52905	248.015	13.5286		0
	0			0		2.52905	248.015	13.5381		0
	0			0		2.52905	248.015	13.5452		0
	0			0		2.52905	248.015	13.5571		0
	0			0		2.52905	248.015	13.5642		0
	0			0		2.52905	248.015	13.5736		0
	0			0		2.53305	248.407	13.5855		0
	0			0		2.52905	248.015	13.595		0
	0			0		2.52905	248.015	13.6021		0
	0			0		2.52905	248.015	13.6115		0
	0			0		2.52905	248.015	13.6163		0
	0			0		2.52905	248.015	13.6234		0
	0			0		2.52905	248.015	13.6352		0
	0			0		2.52905	248.015	13.6447		0
	0			0		2.52905	248.015	13.6565		0
	0			0		2.52905	248.015	13.666		0
	0			0		2.52905	248.015	13.6731		0
	0			0		2.52905	248.015	13.6826		0
	0			0		2.52905	248.015	13.6944		0
	0			0		2.52905	248.015	13.7039		0
	0			0		2.52905	248.015	13.711		0
	0			0		2.52905	248.015	13.7134		0
	0			0		2.53305	248.407	13.7252		0
	0			0		2.53305	248.407	13.7323		0
	0			0		2.52905	248.015	13.7394		0
	0			0		2.53305	248.407	13.7489		0
	0			0		2.53305	248.407	13.756		0
	0			0		2.52905	248.015	13.7655		0
	0			0		2.53305	248.407	13.7702		0
	0			0		2.52905	248.015	13.7821		0
	0			0		2.53305	248.407	13.7939		0
	0			0		2.53305	248.407	13.8034		0
	0			0		2.53305	248.407	13.8105		0
	0			0		2.52905	248.015	13.8223		0
	0			0		2.52905	248.015	13.8294		0
	0			0		2.52905	248.015	13.8413		0
	0			0		2.53305	248.407	13.846		0
	0			0		2.52905	248.015	13.8555		0
	0			0		2.52905	248.015	13.865		0
	0			0		2.52905	248.015	13.8768		0
	0			0		2.52905	248.015	13.8815		0
	0			0		2.52905	248.015	13.8886		0
	0			0		2.52905	248.015	13.8981		0
	0			0		2.52905	248.015	13.9076		0
	0			0		2.52905	248.015	13.9147		0
	0			0		2.52905	248.015	13.9218		0
	0			0		2.52905	248.015	13.9265		0
	0			0		2.52905	248.015	13.9384		0
	0			0		2.52905	248.015	13.9455		0
	0			0		2.52905	248.015	13.955		0
	0			0		2.52905	248.015	13.9621		0
	0			0		2.52905	248.015	13.9692		0
	0			0		2.52905	248.015	13.9858		0
	0			0		2.52905	248.015	13.9976		0
	0			0		2.52905	248.015	14.0047		0
	0			0		2.52905	248.015	14.0118		0
	0			0		2.52905	248.015	14.0165		0
	0			0		2.52905	248.015	14.0213		0
	0			0		2.52503	247.621	14.0284		0
	0			0		2.52905	248.015	14.0355		0
	0			0		2.52503	247.621	14.045		0
	0			0		2.52905	248.015	14.0521		0
	0			0		2.52905	248.015	14.0639		0
	0			0		2.52905	248.015	14.0734		0
	0			0		2.52905	248.015	14.0805		0
	0			0		2.52503	247.621	14.0923		0
	0			0		2.52905	248.015	14.1018		0
	0			0		2.52503	247.621	14.1065		0
	0			0		2.52503	247.621	14.1113		0
	0			0		2.52905	248.015	14.1231		0
	0			0		2.52905	248.015	14.1326		0
	0			0		2.52905	248.015	14.1421		0
	0			0		2.52503	247.621	14.1492		0
	0			0		2.52905	248.015	14.1587		0
	0			0		2.52503	247.621	14.1658		0
	0			0		2.52905	248.015	14.1776		0
	0			0		2.52503	247.621	14.1847		0
	0			0		2.52503	247.621	14.1942		0
	0			0		2.52503	247.621	14.2037		0
	0			0		2.52503	247.621	14.2131		0
	0			0		2.52503	247.621	14.2226		0
	0			0		2.52503	247.621	14.2273		0
	0			0		2.52503	247.621	14.2392		0
	0			0		2.52503	247.621	14.251		0
	0			0		2.52503	247.621	14.2581		0
	0			0		2.52503	247.621	14.2652		0
	0			0		2.52503	247.621	14.2747		0
	0			0		2.52503	247.621	14.2771		0
	0			0		2.52503	247.621	14.2842		0
	0			0		2.52503	247.621	14.2984		0
	0			0		2.52503	247.621	14.3079		0
	0			0		2.52905	248.015	14.3197		0
	0			0		2.52503	247.621	14.3244		0
	0			0		2.52503	247.621	14.3339		0
	0			0		2.52503	247.621	14.3434		0
	0			0		2.52905	248.015	14.3504		0
	0			0		2.52503	247.621	14.3576		0
	0			0		2.52503	247.621	14.3671		0
	0			0		2.52503	247.621	14.3766		0
	0			0		2.52503	247.621	14.386		0
	0			0		2.52503	247.621	14.3979		0
	0			0		2.52503	247.621	14.4073		0
	0			0		2.52503	247.621	14.4121		0
	0			0		2.52503	247.621	14.4239		0
	0			0		2.52503	247.621	14.431		0
	0			0		2.52503	247.621	14.4429		0
	0			0		2.52503	247.621	14.4523		0
	0			0		2.52103	247.228	14.4619		0
	0			0		2.52503	247.621	14.4713		0
	0			0		2.52503	247.621	14.4807		0
	0			0		2.52103	247.228	14.4903		0
	0			0		2.52503	247.621	14.495		0
	0			0		2.52503	247.621	14.5044		0
	0			0		2.52503	247.621	14.5091		0
	0			0		2.52503	247.621	14.5187		0
	0			0		2.52103	247.228	14.5306		0
	0			0		2.52103	247.228	14.5447		0
	0			0		2.52103	247.228	14.5566		0
	0			0		2.52103	247.228	14.5613		0
	0			0		2.52503	247.621	14.566		0
	0			0		2.52503	247.621	14.5756		0
	0			0		2.52103	247.228	14.5873		0
	0			0		2.52103	247.228	14.5969		0
	0			0		2.52103	247.228	14.6039		0
	0			0		2.52103	247.228	14.6087		0
	0			0		2.51702	246.836	14.6253		0
	0			0		2.51702	246.836	14.6323		0
	0			0		2.51702	246.836	14.6394		0
	0			0		2.51702	246.836	14.6441		0
	0			0		2.52103	247.228	14.6537		0
	0			0		2.52103	247.228	14.6656		0
	0			0		2.51702	246.836	14.6797		0
	0			0		2.51702	246.836	14.6869		0
	0			0		2.52103	247.228	14.6916		0
	0			0		2.51702	246.836	14.701		0
	0			0		2.51702	246.836	14.7081		0
	0			0		2.51301	246.442	14.7176		0
	0			0		2.51702	246.836	14.7294		0
	0			0		2.51702	246.836	14.7389		0
	0			0		2.51702	246.836	14.746		0
	0			0		2.51702	246.836	14.7556		0
	0			0		2.51702	246.836	14.765		0
	0			0		2.51702	246.836	14.7744		0
	0			0		2.51301	246.442	14.7839		0
	0			0		2.51702	246.836	14.791		0
	0			0		2.51702	246.836	14.8006		0
	0			0		2.51702	246.836	14.8076		0
	0			0		2.51702	246.836	14.8147		0
	0			0		2.51702	246.836	14.8289		0
	0			0		2.51702	246.836	14.8384		0
	0			0		2.51301	246.442	14.8479		0
	0			0		2.51301	246.442	14.8597		0
	0			0		2.51301	246.442	14.8691		0
	0			0		2.51301	246.442	14.8787		0
	0			0		2.51301	246.442	14.8881		0
	0			0		2.51301	246.442	14.8976		0
	0			0		2.51301	246.442	14.9071		0
	0			0		2.51301	246.442	14.9166		0
	0			0		2.51301	246.442	14.9237		0
	0			0		2.51301	246.442	14.9307		0
	0			0		2.51301	246.442	14.9379		0
	0			0		2.509	246.049	14.9426		0
	0			0		2.509	246.049	14.9497		0
	0			0		2.509	246.049	14.9616		0
	0			0		2.509	246.049	14.9757		0
	0			0		2.509	246.049	14.9829		0
	0			0		2.509	246.049	14.9947		0
	0			0		2.505	245.657	15.0019		0
	0			0		2.505	245.657	15.009		0
	0			0		2.505	245.657	15.0137		0
	0			0		2.505	245.657	15.0231		0
	0			0		2.505	245.657	15.0373		0
	0			0		2.505	245.657	15.054		0
	0			0		2.505	245.657	15.0587		0
	0			0		2.50098	245.263	15.0634		0
	0			0		2.505	245.657	15.0706		0
	0			0		2.505	245.657	15.0776		0
	0			0		2.505	245.657	15.0871		0
	0			0		2.505	245.657	15.0941		0
	0			0		2.50098	245.263	15.1037		0
	0			0		2.505	245.657	15.1156		0
	0			0		2.50098	245.263	15.1273		0
	0			0		2.50098	245.263	15.1321		0
	0			0		2.50098	245.263	15.1369		0
	0			0		2.50098	245.263	15.1463		0
	0			0		2.50098	245.263	15.1534		0
	0			0		2.50098	245.263	15.1629		0
	0			0		2.50098	245.263	15.1794		0
	0			0		2.50098	245.263	15.1841		0
	0			0		2.50098	245.263	15.189		0
	0			0		2.49698	244.87	15.2007		0
	0			0		2.50098	245.263	15.2103		0
	0			0		2.49698	244.87	15.215		0
	0			0		2.49698	244.87	15.2197		0
	0			0		2.49698	244.87	15.2291		0
	0			0		2.49698	244.87	15.2434		0
	0			0		2.49698	244.87	15.2506		0
	0			0		2.49698	244.87	15.2623		0
	0			0		2.49698	244.87	15.2671		0
	0			0		2.49298	244.477	15.2766		0
	0			0		2.49298	244.477	15.2813		0
	0			0		2.49298	244.477	15.2907		0
	0			0		2.49298	244.477	15.2979		0
	0			0		2.49298	244.477	15.3073		0
	0			0		2.49298	244.477	15.3144		0
	0			0		2.49298	244.477	15.3216		0
	0			0		2.49298	244.477	15.3287		0
	0			0		2.49298	244.477	15.3406		0
	0			0		2.49298	244.477	15.3523		0
	0			0		2.49298	244.477	15.3619		0
	0			0		2.49298	244.477	15.3713		0
	0			0		2.48896	244.084	15.376		0
	0			0		2.48896	244.084	15.3879		0
	0			0		2.49298	244.477	15.395		0
	0			0		2.48896	244.084	15.3997		0
	0			0		2.48896	244.084	15.4116		0
	0			0		2.48896	244.084	15.421		0
	0			0		2.48896	244.084	15.4329		0
	0			0		2.48896	244.084	15.4376		0
	0			0		2.48496	243.691	15.4447		0
	0			0		2.48496	243.691	15.4541		0
	0			0		2.48496	243.691	15.4637		0
	0			0		2.48496	243.691	15.4756		0
	0			0		2.48496	243.691	15.485		0
	0			0		2.48896	244.084	15.4944		0
	0			0		2.48496	243.691	15.5016		0
	0			0		2.48896	244.084	15.511		0
	0			0		2.48496	243.691	15.5134		0
	0			0		2.48496	243.691	15.5253		0
	0			0		2.48496	243.691	15.5371		0
	0			0		2.48496	243.691	15.5441		0
	0			0		2.48496	243.691	15.5537		0
	0			0		2.48496	243.691	15.5631		0
	0			0		2.48496	243.691	15.5726		0
	0			0		2.48496	243.691	15.5821		0
	0			0		2.48496	243.691	15.5891		0
	0			0		2.48496	243.691	15.5963		0
	0			0		2.48496	243.691	15.6034		0
	0			0		2.48496	243.691	15.6176		0
	0			0		2.48095	243.298	15.6247		0
	0			0		2.48095	243.298	15.6294		0
	0			0		2.48095	243.298	15.6366		0
	0			0		2.48095	243.298	15.646		0
	0			0		2.48095	243.298	15.6556		0
	0			0		2.48095	243.298	15.665		0
	0			0		2.47694	242.904	15.6744		0
	0			0		2.47694	242.904	15.684		0
	0			0		2.47694	242.904	15.6934		0
	0			0		2.47293	242.512	15.7029		0
	0			0		2.47694	242.904	15.71		0
	0			0		2.47293	242.512	15.7194		0
	0			0		2.47293	242.512	15.729		0
	0			0		2.47293	242.512	15.7407		0
	0			0		2.47293	242.512	15.7479		0
	0			0		2.47293	242.512	15.7574		0
	0			0		2.47293	242.512	15.7621		0
	0			0		2.47293	242.512	15.774		0
	0			0		2.46892	242.118	15.781		0
	0			0		2.46892	242.118	15.7906		0
	0			0		2.46892	242.118	15.7976		0
	0			0		2.46892	242.118	15.8094		0
	0			0		2.46892	242.118	15.8166		0
	0			0		2.46892	242.118	15.8213		0
	0			0		2.46892	242.118	15.8331		0
	0			0		2.46892	242.118	15.8426		0
	0			0		2.46491	241.725	15.8497		0
	0			0		2.46491	241.725	15.8569		0
	0			0		2.46491	241.725	15.8687		0
	0			0		2.46491	241.725	15.8806		0
	0			0		2.46491	241.725	15.8876		0
	0			0		2.46491	241.725	15.8947		0
	0			0		2.46491	241.725	15.9019		0
	0			0		2.46491	241.725	15.9113		0
	0			0		2.46491	241.725	15.9209		0
	0			0		2.46491	241.725	15.9303		0
	0			0		2.46091	241.333	15.9397		0
	0			0		2.46091	241.333	15.9469		0
	0			0		2.46091	241.333	15.954		0
	0			0		2.46091	241.333	15.9634		0
	0			0		2.46091	241.333	15.9681		0
	0			0		2.46091	241.333	15.9776		0
	0			0		2.46091	241.333	15.9871		0
	0			0		2.46091	241.333	15.9941		0
	0			0		2.46091	241.333	16.0013		0
	0			0		2.45689	240.939	16.006		0
	0			0		2.45689	240.939	16.0203		0
	0			0		2.45689	240.939	16.0274		0
	0			0		2.45689	240.939	16.0369		0
	0			0		2.45689	240.939	16.044		0
	0			0		2.45689	240.939	16.051		0
	0			0		2.45689	240.939	16.0606		0
	0			0		2.45689	240.939	16.0724		0
	0			0		2.45289	240.546	16.0841		0
	0			0		2.45289	240.546	16.089		0
	0			0		2.45289	240.546	16.0984		0
	0			0		2.45289	240.546	16.1031		0
	0			0		2.45289	240.546	16.1126		0
	0			0		2.45289	240.546	16.1221		0
	0			0		2.45289	240.546	16.1316		0
	0			0		2.45289	240.546	16.141		0
	0			0		2.44888	240.154	16.1481		0
	0			0		2.44888	240.154	16.1553		0
	0			0		2.44888	240.154	16.1624		0
	0			0		2.44888	240.154	16.1741		0
	0			0		2.44888	240.154	16.1884		0
	0			0		2.44888	240.154	16.1931		0
	0			0		2.44888	240.154	16.1979		0
	0			0		2.44888	240.154	16.2026		0
	0			0		2.44487	239.76	16.2097		0
	0			0		2.44487	239.76	16.2216		0
	0			0		2.44487	239.76	16.2359		0
	0			0		2.44487	239.76	16.2429		0
	0			0		2.44487	239.76	16.2524		0
	0			0		2.44487	239.76	16.2666		0
	0			0		2.44086	239.367	16.2713		0
	0			0		2.44086	239.367	16.276		0
	0			0		2.44086	239.367	16.2831		0
	0			0		2.44086	239.367	16.2903		0
	0			0		2.44086	239.367	16.2997		0
	0			0		2.43686	238.974	16.3069		0
	0			0		2.43686	238.974	16.314		0
	0			0		2.43284	238.581	16.3281		0
	0			0		2.42884	238.188	16.34		0
	0			0		2.42884	238.188	16.3447		0
	0			0		2.42484	237.795	16.3494		0
	0			0		2.42484	237.795	16.3519		0
	0			0		2.42484	237.795	16.359		0
	0			0		2.42484	237.795	16.3684		0
	0			0		2.42082	237.401	16.3756		0
	0			0		2.42082	237.401	16.3826		0
	0			0		2.42082	237.401	16.3897		0
	0			0		2.42484	237.795	16.3969		0
	0			0		2.42082	237.401	16.4016		0
	0			0		2.41682	237.009	16.4134		0
	0			0		2.41682	237.009	16.4181		0
	0			0		2.41682	237.009	16.4229		0
	0			0		2.41682	237.009	16.4324		0
	0			0		2.41682	237.009	16.4419		0
	0			0		2.41682	237.009	16.449		0
	0			0		2.41281	236.616	16.456		0
	0			0		2.41281	236.616	16.4631		0
	0			0		2.4088	236.222	16.475		0
	0			0		2.4088	236.222	16.4869		0
	0			0		2.4088	236.222	16.4963		0
	0			0		2.4088	236.222	16.5034		0
	0			0		2.4088	236.222	16.5106		0
	0			0		2.4088	236.222	16.5176		0
	0			0		2.4088	236.222	16.5224		0
	0			0		2.40479	235.83	16.5294		0
	0			0		2.40479	235.83	16.5413		0
	0			0		2.40079	235.437	16.5509		0
	0			0		2.40079	235.437	16.5531		0
	0			0		2.40079	235.437	16.565		0
	0			0		2.40079	235.437	16.5744		0
	0			0		2.40079	235.437	16.5793		0
	0			0		2.40079	235.437	16.584		0
	0			0		2.40079	235.437	16.5934		0
	0			0		2.40079	235.437	16.6029		0
	0			0		2.39677	235.043	16.6076		0
	0			0		2.39677	235.043	16.6124		0
	0			0		2.39277	234.651	16.6219		0
	0			0		2.39277	234.651	16.6337		0
	0			0		2.38877	234.258	16.6409		0
	0			0			0			0
	0			0			0			0
	0			0			0			0
	0			0			0			0
	0			0			0			0
	0			0			0			0
	0			0			0			0
	0			0			0			0
	0			0			0			0
	0			0			0			0
	0			0			0			0
	0			0			0			0
	0			0			0			0
	0			0			0			0
	0			0			0			0
	0			0			0			0
	0			0			0			0
	0			0			0			0
	0			0			0			0
	0			0			0			0
	0			0			0			0
	0			0			0			0
	0			0			0			0
	0			0			0			0
	0			0			0			0
	0			0			0			0
	0			0			0			0
	0			0			0			0
	0			0			0			0
	0			0			0			0
	0			0			0			0
	0			0			0			0
	0			0			0			0
	0			0			0			0
	0			0			0			0
	0			0			0			0
	0			0			0			0
	0			0			0			0
	0			0			0			0
	0			0			0			0
	0			0			0			0
	0			0			0			0
	0			0			0			0
	0			0			0			0
	0			0			0			0
	0			0			0			0
	0			0			0			0
	0			0			0			0
	0			0			0			0
	0			0			0			0
	0			0			0			0
	0			0			0			0
	0			0			0			0
	0			0			0			0
	0			0			0			0
	0			0			0			0
	0			0			0			0
	0			0			0			0
	0			0			0			0
	0			0			0			0
	0			0			0			0
	0			0			0			0
	0			0			0			0
	0			0			0			0
	0			0			0			0
	0			0			0			0
	0			0			0			0
	0			0			0			0
	0			0			0			0
	0			0			0			0
	0			0			0			0
	0			0			0			0
	0			0			0			0
	0			0			0			0
	0			0			0			0
	0			0			0			0
	0			0			0			0
	0			0			0			0
	0			0			0			0
	0			0			0			0
	0			0			0			0
	0			0			0			0
	0			0			0			0
	0			0			0			0
	0			0			0			0
	0			0			0			0
	0			0			0			0
	0			0			0			0
	0			0			0			0
	0			0			0			0
	0			0			0			0
	0			0			0			0
	0			0			0			0
	0			0			0			0
	0			0			0			0
	0			0			0			0
	0			0			0			0
	0			0			0			0
	0			0			0			0
	0			0			0			0
	0			0			0			0
	0			0			0			0
	0			0			0			0
	0			0			0			0
	0			0			0			0
	0			0			0			0
	0			0			0			0
	0			0			0			0
	0			0			0			0
	0			0			0			0
	0			0			0			0
	0			0			0			0
	0			0			0			0
	0			0			0			0
	0			0			0			0
	0			0			0			0
	0			0			0			0
	0			0			0			0
	0			0			0			0
	0			0			0			0
	0			0			0			0
	0			0			0			0
	0			0			0			0
	0			0			0			0
	0			0			0			0
	0			0			0			0
	0			0			0			0
	0			0			0			0
	0			0			0			0
	0			0			0			0
	0			0			0			0
	0			0			0			0
	0			0			0			0
	0			0			0			0
	0			0			0			0
	0			0			0			0
	0			0			0			0
	0			0			0			0
	0			0			0			0
	0			0			0			0
	0			0			0			0
	0			0			0			0
	0			0			0			0
	0			0			0			0
	0			0			0			0
	0			0			0			0
	0			0			0			0
	0			0			0			0
	0			0			0			0
	0			0			0			0
	0			0			0			0
	0			0			0			0
	0			0			0			0
	0			0			0			0
	0			0			0			0
	0			0			0			0
	0			0			0			0
	0			0			0			0
	0			0			0			0
	0			0			0			0
	0			0			0			0
	0			0			0			0
	0			0			0			0
	0			0			0			0
	0			0			0			0
	0			0			0			0
	0			0			0			0
	0			0			0			0
	0			0			0			0
	0			0			0			0
	0			0			0			0
	0			0			0			0
	0			0			0			0
	0			0			0			0
	0			0			0			0
	0			0			0			0
	0			0			0			0
	0			0			0			0
	0			0			0			0
	0			0			0			0
	0			0			0			0
	0			0			0			0
	0			0			0			0
	0			0			0			0
	0			0			0			0
	0			0			0			0
	0			0			0			0
	0			0			0			0
	0			0			0			0
	0			0			0			0
	0			0			0			0
	0			0			0			0
	0			0			0			0
	0			0			0			0
	0			0			0			0
	0			0			0			0
	0			0			0			0
	0			0			0			0
	0			0			0			0
	0			0			0			0
	0			0			0			0
	0			0			0			0
	0			0			0			0
	0			0			0			0
	0			0			0			0
	0			0			0			0
	0			0			0			0
	0			0			0			0
	0			0			0			0
	0			0			0			0
	0			0			0			0
	0			0			0			0
	0			0			0			0
	0			0			0			0
	0			0			0			0
	0			0			0			0
	0			0			0			0
	0			0			0			0
	0			0			0			0
	0			0			0			0
	0			0			0			0
	0			0			0			0
	0			0			0			0
	0			0			0			0
	0			0			0			0
	0			0			0			0
	0			0			0			0
	0			0			0			0
	0			0			0			0
	0			0			0			0
	0			0			0			0
	0			0			0			0
	0			0			0			0
	0			0			0			0
	0			0			0			0
	0			0			0			0
	0			0			0			0
	0			0			0			0
	0			0			0			0
	0			0			0			0
	0			0			0			0
	0			0			0			0
	0			0			0			0
	0			0			0			0
	0			0			0			0
	0			0			0			0
	0			0			0			0
	0			0			0			0
	0			0			0			0
	0			0			0			0
	0			0			0			0
	0			0			0			0
	0			0			0			0
	0			0			0			0
	0			0			0			0
	0			0			0			0
	0			0			0			0
	0			0			0			0
	0			0			0			0
	0			0			0			0
	0			0			0			0
	0			0			0			0
	0			0			0			0
	0			0			0			0
	0			0			0			0
	0			0			0			0
	0			0			0			0
	0			0			0			0
	0			0			0			0
	0			0			0			0
	0			0			0			0
	0			0			0			0
	0			0			0			0
	0			0			0			0
	0			0			0			0
	0			0			0			0
	0			0			0			0
	0			0			0			0
	0			0			0			0
[truncated: 1,618 more rows]

## Sheet: CH(beyaz kil-%0.05)
B10			B12			B15			B110
0 Cycle			2 Cycle			5 Cycle			10 Cycle
s (kg/cm^2)	s (kPa)	e (%)	s (kg/cm^2)	s (kPa)	e (%)	s (kg/cm^2)	s (kPa)	e (%)	s (kg/cm^2)	s (kPa)	e (%)
0	0	0	0	0	0	0	0	0	0	0	0
0.148295	14.5428	0.00236846	0.00801598	0.786099	0.0272373	0.00400799	0.39305	0.00473691	0.0440879	4.32355	0.0355269
0.152304	14.9359	0.00236846	0.01002	0.982624	0.0378954	0.00400799	0.39305	0.0142108	0.0480959	4.71659	0.0426323
0.156311	15.3289	0.00473691	0.01002	0.982624	0.0473692	0.00801598	0.786099	0.026053	0.0561118	5.50269	0.0544746
0.164327	16.115	0.00947384	0.012024	1.17915	0.0568431	0.00801598	0.786099	0.0331584	0.0641279	6.2888	0.056843
0.168336	16.5081	0.0142108	0.014028	1.37568	0.0722381	0.00801598	0.786099	0.0426323	0.0721438	7.07489	0.06158
0.176351	17.2941	0.0189477	0.016032	1.5722	0.0817119	0.00801598	0.786099	0.0521061	0.0761518	7.46794	0.0710539
0.184367	18.0803	0.026053	0.016032	1.5722	0.0923699	0.00801598	0.786099	0.06158	0.0841678	8.25405	0.0781591
0.184367	18.0803	0.0331584	0.016032	1.5722	0.101844	0.00801598	0.786099	0.0734223	0.0881758	8.64709	0.087633
0.176351	17.2941	0.0331584	0.018036	1.76873	0.112502	0.00801598	0.786099	0.0828961	0.0921838	9.04014	0.0971069
0.172344	16.9011	0.0331584	0.018036	1.76873	0.12316	0.00801598	0.786099	0.0971069	0.1002	9.82624	0.104212
0.168336	16.5081	0.0331584	0.02004	1.96525	0.136187	0.012024	1.17915	0.108949	0.108216	10.6123	0.116055
0.168336	16.5081	0.0331584	0.022044	2.16177	0.146844	0.012024	1.17915	0.111318	0.112224	11.0054	0.125528
0.196391	19.2594	0.0402639	0.02004	1.96525	0.157502	0.012024	1.17915	0.12316	0.12024	11.7915	0.132634
0.204407	20.0455	0.0473691	0.0240479	2.3583	0.168161	0.012024	1.17915	0.135002	0.128255	12.5775	0.139739
0.212423	20.8316	0.056843	0.022044	2.16177	0.174082	0.016032	1.5722	0.144476	0.132264	12.9707	0.151581
0.22044	21.6177	0.0663169	0.0240479	2.3583	0.183556	0.016032	1.5722	0.151581	0.14028	13.7568	0.161056
0.228456	22.4039	0.0757907	0.0240479	2.3583	0.194214	0.016032	1.5722	0.163424	0.144288	14.1498	0.172897
0.240479	23.583	0.0781591	0.0280559	2.75134	0.209609	0.02004	1.96525	0.175266	0.156311	15.3289	0.180003
0.248496	24.3691	0.087633	0.0300599	2.94787	0.222635	0.02004	1.96525	0.187109	0.16032	15.722	0.194214
0.256512	25.1552	0.0971069	0.0280559	2.75134	0.229741	0.02004	1.96525	0.201319	0.168336	16.5081	0.203687
0.264528	25.9413	0.104212	0.0320639	3.14439	0.243951	0.0240479	2.3583	0.213161	0.176351	17.2941	0.213161
0.264528	25.9413	0.108949	0.036072	3.53745	0.251056	0.0240479	2.3583	0.225004	0.18036	17.6873	0.220267
0.264528	25.9413	0.111318	0.0340679	3.34092	0.258162	0.0240479	2.3583	0.232109	0.188376	18.4734	0.232109
0.264528	25.9413	0.113686	0.0340679	3.34092	0.265268	0.0240479	2.3583	0.243951	0.196391	19.2594	0.243951
0.264528	25.9413	0.113686	0.038076	3.73398	0.278294	0.0280559	2.75134	0.253426	0.204407	20.0455	0.251057
0.260519	25.5482	0.113686	0.038076	3.73398	0.287768	0.0280559	2.75134	0.262899	0.208416	20.4386	0.262899
0.264528	25.9413	0.113686	0.0420839	4.12702	0.299611	0.0320639	3.14439	0.272373	0.216432	21.2247	0.272373
0.264528	25.9413	0.113686	0.0440879	4.32355	0.310268	0.0320639	3.14439	0.284216	0.224447	22.0107	0.284216
0.268535	26.3343	0.113686	0.0460919	4.52007	0.319742	0.036072	3.53745	0.29132	0.232463	22.7969	0.293689
0.268535	26.3343	0.116055	0.0460919	4.52007	0.330401	0.036072	3.53745	0.300794	0.236472	23.19	0.303163
0.276552	27.1204	0.118423	0.0521038	5.10964	0.342242	0.0400799	3.9305	0.310269	0.248496	24.3691	0.315006
0.276552	27.1204	0.120791	0.0541079	5.30617	0.351716	0.0400799	3.9305	0.317374	0.252503	24.7621	0.326847
0.280559	27.5134	0.120791	0.0581159	5.69922	0.362375	0.0400799	3.9305	0.331584	0.260519	25.5482	0.331584
0.280559	27.5134	0.125528	0.0581159	5.69922	0.376585	0.0440879	4.32355	0.341059	0.268535	26.3343	0.341059
0.284568	27.9066	0.127897	0.0621238	6.09227	0.389611	0.0440879	4.32355	0.3529	0.268535	26.3343	0.348164
0.284568	27.9066	0.137371	0.0641278	6.28879	0.399085	0.0480959	4.71659	0.367111	0.288575	28.2996	0.360006
0.288575	28.2996	0.139739	0.0641278	6.28879	0.407375	0.0480959	4.71659	0.374217	0.292583	28.6926	0.371849
0.288575	28.2996	0.144476	0.0701398	6.87837	0.418033	0.0521038	5.10964	0.386059	0.300599	29.4787	0.388427
0.292583	28.6926	0.151581	0.0721439	7.0749	0.428691	0.0561118	5.50269	0.402639	0.304608	29.8718	0.397901
0.292583	28.6926	0.15395	0.0741479	7.27142	0.439349	0.0601199	5.89575	0.41448	0.312624	30.6579	0.405007
0.292583	28.6926	0.156319	0.0781558	7.66447	0.450007	0.0601199	5.89575	0.421586	0.320639	31.4439	0.41448
0.292583	28.6926	0.161056	0.0801598	7.86099	0.465402	0.0681358	6.68184	0.43106	0.332664	32.6232	0.421586
0.292583	28.6926	0.163424	0.0821638	8.05752	0.474876	0.0721438	7.07489	0.44527	0.336671	33.0162	0.43106
0.296591	29.0857	0.16816	0.0841678	8.25404	0.486718	0.0721438	7.07489	0.454744	0.344687	33.8023	0.435797
0.296591	29.0857	0.175266	0.0861718	8.45056	0.497376	0.0761518	7.46794	0.473691	0.352704	34.5884	0.450007
0.296591	29.0857	0.175266	0.0741478	7.27142	0.504482	0.0801598	7.86099	0.483166	0.36072	35.3745	0.466587
0.296591	29.0857	0.180003	0.0861718	8.45056	0.511587	0.0841678	8.25405	0.490271	0.368735	36.1605	0.47606
0.300599	29.4787	0.182371	0.0901797	8.84361	0.522246	0.0841678	8.25405	0.499746	0.372743	36.5536	0.478429
0.304608	29.8718	0.187109	0.0961918	9.43319	0.536456	0.0881758	8.64709	0.513956	0.38076	37.3398	0.487903
0.304608	29.8718	0.189477	0.1002	9.82624	0.544746	0.0921838	9.04014	0.525799	0.392783	38.5189	0.497377
0.308615	30.2648	0.191846	0.104208	10.2193	0.560141	0.0961918	9.43319	0.530536	0.400799	39.305	0.50685
0.304608	29.8718	0.194214	0.108216	10.6123	0.570799	0.0961918	9.43319	0.544746	0.400799	39.305	0.516324
0.312624	30.6579	0.194214	0.112224	11.0054	0.583825	0.1002	9.82624	0.558957	0.416831	40.8771	0.525799
0.316631	31.0509	0.196583	0.116232	11.3985	0.596852	0.1002	9.82624	0.573167	0.424847	41.6632	0.542377
0.324647	31.837	0.196583	0.118236	11.595	0.609879	0.108216	10.6123	0.58501	0.432863	42.4493	0.549483
0.332664	32.6232	0.203687	0.122244	11.988	0.619352	0.112224	11.0054	0.592114	0.43687	42.8423	0.561324
0.340679	33.4092	0.206056	0.126251	12.381	0.627642	0.116232	11.3984	0.601589	0.448895	44.0216	0.570799
0.344687	33.8023	0.210793	0.128256	12.5776	0.6383	0.116232	11.3984	0.613431	0.456911	44.8077	0.580273
0.352704	34.5884	0.21553	0.132264	12.9706	0.648958	0.124248	12.1845	0.632379	0.464926	45.5937	0.589747
0.36072	35.3745	0.222636	0.14028	13.7567	0.658432	0.128255	12.5775	0.641853	0.472943	46.3798	0.601589
0.368735	36.1605	0.22974	0.142284	13.9533	0.672643	0.132264	12.9707	0.651327	0.480959	47.1659	0.613431
0.376751	36.9466	0.236846	0.146292	14.3463	0.683301	0.132264	12.9707	0.658431	0.484966	47.5589	0.625273
0.384767	37.7328	0.241583	0.150299	14.7393	0.693959	0.136271	13.3637	0.670274	0.492982	48.3451	0.632379
0.388774	38.1258	0.248689	0.156311	15.3289	0.702249	0.14028	13.7568	0.684484	0.500999	49.1312	0.641853
0.396791	38.9119	0.258161	0.162324	15.9185	0.712906	0.148295	14.5428	0.696327	0.509015	49.9173	0.651327
0.404807	39.698	0.267636	0.162324	15.9185	0.725933	0.152304	14.9359	0.710539	0.521038	51.0964	0.663169
0.416831	40.8771	0.272373	0.168336	16.5081	0.734223	0.156311	15.3289	0.717643	0.525047	51.4895	0.670274
0.424847	41.6632	0.281847	0.170339	16.7046	0.73896	0.16032	15.722	0.729486	0.529055	51.8825	0.67738
0.43687	42.8423	0.288951	0.176352	17.2942	0.743696	0.164327	16.115	0.741329	0.541078	53.0617	0.686853
0.448895	44.0216	0.298426	0.178355	17.4907	0.748434	0.168336	16.5081	0.750801	0.549095	53.8478	0.703433
0.460919	45.2007	0.305531	0.180359	17.6872	0.756724	0.168336	16.5081	0.760276	0.557111	54.6339	0.705801
0.472943	46.3798	0.310269	0.182364	17.8838	0.762644	0.172344	16.9011	0.774486	0.561118	55.0269	0.715274
0.484966	47.5589	0.319741	0.184367	18.0803	0.768566	0.172344	16.9011	0.793434	0.569134	55.813	0.727117
0.500999	49.1312	0.329216	0.186372	18.2768	0.772119	0.18036	17.6873	0.812381	0.577151	56.5991	0.73896
0.517031	50.7034	0.33869	0.188375	18.4733	0.778039	0.184367	18.0803	0.828961	0.589174	57.7783	0.748433
0.533062	52.2755	0.343427	0.19038	18.6699	0.780408	0.188376	18.4734	0.840803	0.593183	58.1714	0.760276
0.549095	53.8478	0.350531	0.19038	18.6699	0.787514	0.196391	19.2594	0.852646	0.601199	58.9575	0.76975
0.561118	55.0269	0.364743	0.192384	18.8664	0.79225	0.2004	19.6525	0.864487	0.605207	59.3505	0.779223
0.581158	56.9921	0.371849	0.192384	18.8664	0.798171	0.204407	20.0455	0.871593	0.613223	60.1366	0.78396
0.59719	58.5644	0.378954	0.194387	19.0629	0.799356	0.208416	20.4386	0.885804	0.621239	60.9227	0.795803
0.609214	59.7435	0.38369	0.194387	19.0629	0.801724	0.216432	21.2247	0.89291	0.625246	61.3157	0.807644
0.625246	61.3157	0.393164	0.198396	19.456	0.801724	0.216432	21.2247	0.900014	0.633263	62.1018	0.819487
0.641279	62.888	0.405007	0.196392	19.2594	0.801724	0.224447	22.0107	0.911857	0.641279	62.888	0.828961
0.661319	64.8532	0.419217	0.196392	19.2594	0.802908	0.228456	22.4039	0.921331	0.649295	63.6741	0.836066
0.673342	66.0323	0.423954	0.202403	19.849	0.805276	0.236472	23.19	0.935541	0.65731	64.4601	0.850277
0.693382	67.9976	0.43106	0.202403	19.849	0.80646	0.240479	23.583	0.945016	0.665326	65.2462	0.859751
0.713422	69.9628	0.440533	0.204407	20.0455	0.811197	0.244487	23.976	0.95449	0.669335	65.6393	0.871593
0.729454	71.535	0.450007	0.210419	20.6351	0.81475	0.248496	24.3691	0.966331	0.67735	66.4253	0.881067
0.749494	73.5003	0.457113	0.214428	21.0282	0.823039	0.256512	25.1552	0.975806	0.685366	67.2114	0.890541
0.769534	75.4655	0.464219	0.214428	21.0282	0.826592	0.260519	25.5482	0.98528	0.689375	67.6046	0.897646
0.789574	77.4307	0.47606	0.214428	21.0282	0.831329	0.264528	25.9413	0.997121	0.697391	68.3907	0.909489
0.809614	79.396	0.490271	0.218435	21.4212	0.834882	0.272543	26.7273	1.00896	0.701398	68.7837	0.926067
0.829654	81.3612	0.497377	0.216431	21.2247	0.837251	0.276552	27.1204	1.02081	0.709415	69.5698	0.930804
0.853702	83.7196	0.502113	0.218435	21.4212	0.839619	0.284568	27.9066	1.02554	0.717431	70.3559	0.942647
0.869735	85.2918	0.509219	0.22044	21.6177	0.843172	0.288575	28.2996	1.03502	0.725447	71.142	0.952121
0.889774	87.2571	0.513956	0.222443	21.8142	0.847909	0.292583	28.6926	1.04212	0.729454	71.535	0.961594
0.913822	89.6153	0.52343	0.222444	21.8143	0.852645	0.296591	29.0857	1.05633	0.737471	72.3212	0.9687
0.933862	91.5805	0.532903	0.224447	22.0107	0.862119	0.300599	29.4787	1.06581	0.745487	73.1073	0.975806
0.953901	93.5458	0.540009	0.228456	22.4039	0.866856	0.304608	29.8718	1.07291	0.749494	73.5003	0.98528
0.981957	96.2971	0.549483	0.228456	22.4039	0.878699	0.312624	30.6579	1.08002	0.753502	73.8933	0.997121
1.002	98.2624	0.55422	0.230459	22.6004	0.889357	0.316631	31.0509	1.09186	0.761518	74.6794	1.0066
1.02605	100.621	0.56843	0.234468	22.9934	0.905936	0.320639	31.4439	1.0966	0.769534	75.4655	1.01607
1.04609	102.586	0.577904	0.234468	22.9934	0.916594	0.324647	31.837	1.1037	0.773543	75.8586	1.02554
1.07013	104.944	0.58501	0.236471	23.1899	0.928436	0.328655	32.23	1.11081	0.781558	76.6446	1.03739
1.09418	107.303	0.592114	0.242483	23.7795	0.940279	0.332664	32.6232	1.11554	0.785566	77.0377	1.04449
1.11422	109.268	0.603957	0.244487	23.976	0.949752	0.332664	32.6232	1.12265	0.793583	77.8239	1.05633
1.14228	112.019	0.608694	0.246491	24.1725	0.959226	0.336671	33.0162	1.13212	0.79759	78.2169	1.07054
1.16232	113.984	0.6158	0.252504	24.7622	0.966332	0.336671	33.0162	1.13686	0.805606	79.003	1.08239
1.18636	116.343	0.625273	0.252504	24.7622	0.984095	0.340679	33.4092	1.1416	0.813622	79.7891	1.08712
1.21041	118.701	0.639484	0.254507	24.9587	1.00186	0.340679	33.4092	1.14633	0.81763	80.1821	1.09423
1.23446	121.059	0.64659	0.252503	24.7621	1.01725	0.344687	33.8023	1.15344	0.821639	80.5752	1.10844
1.25851	123.417	0.653694	0.254507	24.9587	1.03502	0.348695	34.1953	1.15581	0.829654	81.3612	1.11554
1.28255	125.775	0.6608	0.256512	25.1552	1.05396	0.352704	34.5884	1.16291	0.833662	81.7543	1.12265
1.3066	128.134	0.667906	0.258515	25.3517	1.06818	0.352704	34.5884	1.16765	0.841678	82.5405	1.13449
1.33466	130.886	0.67738	0.260519	25.5482	1.08475	0.352704	34.5884	1.17239	0.849693	83.3265	1.14633
1.36673	134.03	0.686853	0.262523	25.7447	1.10844	0.352704	34.5884	1.17712	0.849693	83.3265	1.15581
1.39478	136.781	0.693959	0.266532	26.1378	1.12383	0.348695	34.1953	1.18186	0.85771	84.1126	1.16291
1.41883	139.14	0.705801	0.27054	26.5309	1.14041	0.348695	34.1953	1.1866	0.861718	84.5057	1.17712
1.4509	142.284	0.715274	0.272544	26.7274	1.15936	0.348695	34.1953	1.18897	0.869735	85.2918	1.1866
1.47895	145.035	0.72238	0.274547	26.9239	1.17831	0.344687	33.8023	1.19134	0.877749	86.0778	1.19134
1.50299	147.393	0.731854	0.28056	27.5135	1.19607	0.348695	34.1953	1.1937	0.881758	86.4709	1.20081
1.53506	150.538	0.73896	0.282563	27.71	1.21976	0.348695	34.1953	1.19607	0.881758	86.4709	1.21028
1.56311	153.289	0.750801	0.284567	27.9065	1.23989	0.352704	34.5884	1.20081	0.889774	87.2571	1.21976
1.59118	156.041	0.760276	0.286572	28.1031	1.25884	0.352704	34.5884	1.20791	0.897789	88.0431	1.2316
1.62323	159.185	0.767381	0.292583	28.6926	1.27778	0.36072	35.3745	1.21265	0.901798	88.4362	1.24107
1.6553	162.329	0.774486	0.294587	28.8891	1.29436	0.364727	35.7675	1.21976	0.909814	89.2223	1.25528
1.67935	164.688	0.786329	0.298595	29.2822	1.32042	0.36072	35.3745	1.22449	0.913822	89.6153	1.26713
1.71141	167.832	0.798171	0.302603	29.6752	1.34173	0.364727	35.7675	1.22923	0.91783	90.0084	1.2766
1.74348	170.977	0.805276	0.304608	29.8718	1.36305	0.372743	36.5536	1.23634	0.925845	90.7944	1.28607
1.77153	173.728	0.817119	0.306611	30.0683	1.38436	0.376751	36.9466	1.24344	0.929854	91.1875	1.29318
1.8036	176.873	0.826593	0.310619	30.4614	1.40924	0.376751	36.9466	1.24818	0.933862	91.5805	1.29792
1.83165	179.623	0.833699	0.316631	31.0509	1.43292	0.38076	37.3398	1.25528	0.941878	92.3667	1.30976
1.86372	182.768	0.84554	0.318636	31.2475	1.44831	0.38076	37.3398	1.26002	0.945885	92.7596	1.3145
1.89177	185.519	0.852646	0.326651	32.0335	1.47081	0.384767	37.7328	1.26476	0.945885	92.7596	1.32634
1.92384	188.664	0.859751	0.332663	32.6231	1.48976	0.388774	38.1258	1.27423	0.953901	93.5458	1.33344
1.95189	191.415	0.871593	0.334667	32.8196	1.50752	0.392783	38.5189	1.27897	0.95791	93.9389	1.34529
1.97995	194.167	0.878699	0.346691	33.9988	1.51818	0.396791	38.9119	1.28371	0.965926	94.725	1.35713
2.008	196.918	0.89291	0.354707	34.7848	1.53121	0.400799	39.305	1.28844	0.969934	95.118	1.36897
2.04007	200.062	0.902383	0.360719	35.3745	1.54068	0.400799	39.305	1.29555	0.97795	95.9041	1.38081
2.06011	202.028	0.911857	0.370739	36.3571	1.55252	0.396791	38.9119	1.30028	0.97795	95.9041	1.38792
2.09217	205.171	0.918963	0.378755	37.1432	1.56082	0.392783	38.5189	1.30502	0.981957	96.2971	1.39502
2.12023	207.924	0.930804	0.386771	37.9293	1.57503	0.396791	38.9119	1.30976	0.989974	97.0832	1.4116
2.14428	210.282	0.93791	0.396791	38.9119	1.58568	0.396791	38.9119	1.31686	0.993981	97.4762	1.42108
2.17233	213.033	0.947384	0.404807	39.698	1.59752	0.392783	38.5189	1.31923	0.99799	97.8694	1.43054
2.20039	215.785	0.956857	0.410819	40.2876	1.60581	0.396791	38.9119	1.33107	1.00601	98.6555	1.44003
2.22444	218.143	0.966331	0.420839	41.2702	1.61529	0.408816	40.0911	1.34055	1.00601	98.6555	1.44476
2.24849	220.501	0.971069	0.430859	42.2529	1.62713	0.412823	40.4841	1.34529	1.01001	99.0485	1.45897
2.27253	222.859	0.98528	0.440878	43.2354	1.63542	0.420839	41.2702	1.35476	1.01803	99.8346	1.46607
2.29658	225.218	0.994753	0.452903	44.4146	1.64371	0.428855	42.0564	1.35713	1.02204	100.228	1.48029
2.32463	227.969	1.0066	0.458915	45.0042	1.65674	0.432863	42.4493	1.36186	1.02605	100.621	1.48976
2.34468	229.934	1.01607	0.470939	46.1833	1.6674	0.440879	43.2355	1.36897	1.03005	101.014	1.49687
2.37273	232.685	1.02554	0.480959	47.1659	1.67924	0.448895	44.0216	1.37608	1.03807	101.8	1.5016
2.39677	235.043	1.03028	0.494987	48.5416	1.69226	0.452903	44.4146	1.39029	1.03807	101.8	1.51107
2.41682	237.009	1.04212	0.503003	49.3277	1.70292	0.460919	45.2007	1.40213	1.04609	102.586	1.52056
2.44086	239.367	1.0516	0.513023	50.3104	1.71359	0.468935	45.9868	1.4116	1.04609	102.586	1.5324
2.46091	241.333	1.06344	0.525047	51.4895	1.72069	0.472943	46.3798	1.42108	1.05811	103.765	1.53713
2.48496	243.691	1.07291	0.535066	52.4721	1.73371	0.480959	47.1659	1.43291	1.05811	103.765	1.5466
2.509	246.049	1.08239	0.549095	53.8478	1.74437	0.484966	47.5589	1.43766	1.06212	104.158	1.55607
2.52503	247.621	1.09186	0.555107	54.4374	1.75503	0.488975	47.9521	1.4495	1.07013	104.944	1.56791
2.54908	249.979	1.1037	0.569135	55.8131	1.76331	0.496991	48.7382	1.46371	1.07414	105.337	1.57503
2.56912	251.945	1.11081	0.577151	56.5991	1.77516	0.500999	49.1312	1.47556	1.07414	105.337	1.5845
2.58916	253.91	1.12028	0.58717	57.5818	1.78937	0.505007	49.5243	1.48029	1.07815	105.73	1.59397
2.6092	255.875	1.12739	0.597191	58.5644	1.80121	0.517031	50.7034	1.48503	1.08617	106.516	1.60344
2.62924	257.84	1.13686	0.609215	59.7435	1.81424	0.521038	51.0964	1.4945	1.09017	106.909	1.61291
2.64928	259.806	1.14633	0.61723	60.5296	1.82371	0.529055	51.8825	1.50634	1.09017	106.909	1.6224
2.66933	261.772	1.15818	0.629255	61.7088	1.83319	0.533062	52.2755	1.51344	1.09819	107.696	1.63424
2.68535	263.343	1.17002	0.643283	63.0845	1.84148	0.537071	52.6687	1.52291	1.1022	108.089	1.64371
2.7094	265.702	1.17712	0.653302	64.0671	1.85214	0.541078	53.0617	1.5324	1.10621	108.482	1.65081
2.72543	267.273	1.1866	0.661319	64.8532	1.86516	0.549095	53.8478	1.54897	1.10621	108.482	1.65793
2.74547	269.239	1.19844	0.673342	66.0323	1.87582	0.553103	54.2409	1.55844	1.10621	108.482	1.66029
2.7615	270.811	1.20791	0.679354	66.6219	1.89003	0.561118	55.0269	1.57029	1.11422	109.268	1.66976
2.77754	272.384	1.22213	0.689374	67.6045	1.90187	0.565127	55.42	1.5774	1.12224	110.054	1.6816
2.79357	273.955	1.2316	0.699395	68.5872	1.91254	0.573143	56.2061	1.58687	1.12224	110.054	1.69109
2.81361	275.921	1.24581	0.711418	69.7663	1.91964	0.577151	56.5991	1.59871	1.13025	110.84	1.70529
2.82964	277.493	1.25292	0.721438	70.7489	1.93148	0.585167	57.3853	1.60581	1.13426	111.233	1.71477
2.84568	279.066	1.25765	0.72745	71.3385	1.94096	0.589174	57.7783	1.61529	1.13426	111.233	1.71713
2.86171	280.637	1.26713	0.73747	72.3211	1.95398	0.59719	58.5644	1.62476	1.13827	111.626	1.72661
2.88175	282.603	1.28134	0.749494	73.5003	1.96464	0.601199	58.9575	1.63187	1.14628	112.412	1.73844
2.89778	284.175	1.28844	0.75751	74.2864	1.97293	0.609214	59.7435	1.64609	1.15029	112.805	1.74793
2.9098	285.354	1.29792	0.76753	75.269	1.98714	0.613223	60.1366	1.65319	1.1543	113.198	1.75977
2.92583	286.926	1.30739	0.77755	76.2516	1.99543	0.61723	60.5296	1.66503	1.15831	113.591	1.76687
2.94187	288.499	1.31686	0.78757	77.2342	2.00727	0.625246	61.3157	1.67213	1.16232	113.984	1.77871
2.95789	290.07	1.32871	0.795586	78.0203	2.0203	0.629254	61.7087	1.68397	1.16632	114.377	1.78581
2.97393	291.643	1.33107	0.803602	78.8064	2.02859	0.63727	62.4948	1.68871	1.17434	115.164	1.79766
2.98596	292.822	1.34055	0.813622	79.789	2.04043	0.641279	62.888	1.70056	1.17033	114.771	1.8024
3.00199	294.394	1.36186	0.821638	80.5752	2.05227	0.649295	63.6741	1.7124	1.17835	115.557	1.81661
3.01801	295.966	1.36897	0.831659	81.5578	2.06293	0.649295	63.6741	1.72187	1.18236	115.95	1.83081
3.03004	297.145	1.37608	0.839674	82.3439	2.06884	0.65731	64.4601	1.72897	1.18636	116.343	1.83793
3.03806	297.932	1.38555	0.849694	83.3265	2.07833	0.661319	64.8532	1.73844	1.19037	116.736	1.84266
3.05408	299.503	1.39502	0.859714	84.3091	2.09135	0.669335	65.6393	1.74556	1.19438	117.129	1.85213
3.07012	301.076	1.40687	0.865726	84.8987	2.09964	0.67735	66.4253	1.7574	1.19839	117.522	1.86634
3.08215	302.255	1.41397	0.875746	85.8813	2.11386	0.681358	66.8184	1.76687	1.2024	117.915	1.87819
3.09417	303.435	1.42581	0.881758	86.4709	2.12451	0.685366	67.2114	1.77634	1.2024	117.915	1.88293
3.10619	304.614	1.43291	0.891778	87.4536	2.13516	0.689375	67.6046	1.78819	1.20641	118.308	1.89477
3.12222	306.185	1.44239	0.899794	88.2396	2.14583	0.697391	68.3907	1.79766	1.21041	118.701	1.90899
3.13425	307.365	1.45187	0.905805	88.8292	2.15648	0.701398	68.7837	1.80713	1.21442	119.094	1.91371
3.14627	308.544	1.46371	0.915826	89.8119	2.16714	0.705406	69.1767	1.81424	1.21843	119.487	1.91846
3.15829	309.723	1.47319	0.923842	90.5979	2.17661	0.713422	69.9628	1.82134	1.22645	120.273	1.9303
3.16631	310.509	1.48266	0.933862	91.5805	2.18846	0.713422	69.9628	1.83319	1.23045	120.666	1.93503
3.18234	312.081	1.4945	0.939874	92.1702	2.19438	0.721438	70.7489	1.84503	1.23045	120.666	1.94687
3.19436	313.26	1.50634	0.951898	93.3493	2.20622	0.725447	71.142	1.8545	1.23446	121.059	1.95399
3.20639	314.439	1.51819	0.961918	94.3319	2.21925	0.733462	71.928	1.86634	1.23847	121.452	1.96346
3.21841	315.618	1.52529	0.965926	94.725	2.22991	0.737471	72.3212	1.87346	1.24648	122.238	1.97056
3.23044	316.797	1.5324	0.973941	95.511	2.24056	0.741478	72.7142	1.8853	1.24648	122.238	1.98003
3.23845	317.584	1.5395	0.985966	96.6902	2.25241	0.745487	73.1073	1.8924	1.2505	122.632	1.99187
3.25048	318.763	1.55134	0.993981	97.4762	2.26306	0.753502	73.8933	1.90187	1.2545	123.025	1.99661
3.2625	319.942	1.55844	0.999994	98.0659	2.27372	0.75751	74.2864	1.90899	1.25851	123.417	2.00846
3.27453	321.121	1.57029	1.00601	98.6555	2.28438	0.761518	74.6794	1.91609	1.26252	123.811	2.01556
3.28655	322.3	1.5845	1.01402	99.4416	2.29741	0.765527	75.0725	1.92793	1.26653	124.204	2.0203
3.29457	323.087	1.59634	1.02204	100.228	2.30569	0.773543	75.8586	1.93977	1.26653	124.204	2.02977
3.30659	324.266	1.60344	1.03005	101.014	2.31872	0.77755	76.2516	1.95399	1.27053	124.596	2.03924
3.31461	325.053	1.61056	1.03807	101.8	2.3282	0.785566	77.0377	1.96109	1.27855	125.383	2.05346
3.32262	325.838	1.62003	1.04609	102.586	2.34004	0.789574	77.4307	1.96819	1.27855	125.383	2.0653
3.33064	326.624	1.63424	1.0541	103.372	2.35306	0.793583	77.8239	1.97766	1.28255	125.775	2.07477
3.34266	327.803	1.63897	1.06212	104.158	2.36254	0.801598	78.6099	1.98714	1.28657	126.169	2.08424
3.35068	328.59	1.64844	1.06612	104.551	2.37556	0.805606	79.003	1.99899	1.29057	126.562	2.09136
3.35869	329.375	1.66029	1.07615	105.534	2.38622	0.809614	79.396	2.00846	1.29458	126.955	2.10319
3.37072	330.554	1.66976	1.08416	106.32	2.39689	0.813622	79.7891	2.01793	1.29859	127.348	2.11503
3.37874	331.341	1.6745	1.09218	107.106	2.40991	0.81763	80.1821	2.03214	1.3026	127.741	2.12687
3.38676	332.127	1.6816	1.09619	107.499	2.42057	0.821639	80.5752	2.03924	1.3066	128.134	2.14109
3.39878	333.306	1.69819	1.1062	108.481	2.43241	0.829654	81.3612	2.04634	1.31062	128.528	2.14583
3.40679	334.092	1.71003	1.11422	109.268	2.44189	0.833662	81.7543	2.05583	1.31462	128.92	2.15767
3.41881	335.271	1.71713	1.12224	110.054	2.45254	0.83767	82.1473	2.06767	1.31462	128.92	2.1624
3.42283	335.665	1.72897	1.13025	110.84	2.46438	0.841678	82.5405	2.07951	1.32264	129.707	2.17424
3.43085	336.451	1.73844	1.13627	111.43	2.47623	0.845686	82.9335	2.08899	1.32664	130.099	2.18136
3.43885	337.236	1.74556	1.14228	112.019	2.48925	0.853702	83.7196	2.10083	1.32664	130.099	2.18846
3.44687	338.023	1.7574	1.15029	112.805	2.49872	0.85771	84.1126	2.10556	1.33065	130.492	2.20267
3.45489	338.809	1.76687	1.1563	113.395	2.50938	0.861718	84.5057	2.1103	1.33065	130.492	2.21214
3.4589	339.202	1.77871	1.16432	114.181	2.52004	0.865726	84.8987	2.12214	1.33466	130.886	2.22161
3.46692	339.988	1.78819	1.17233	114.967	2.5307	0.869735	85.2918	2.13399	1.34267	131.671	2.22871
3.47894	341.168	1.80003	1.18035	115.753	2.54491	0.873742	85.6848	2.14109	1.33867	131.278	2.23583
3.48294	341.56	1.80713	1.18637	116.343	2.5532	0.881758	86.4709	2.15056	1.34669	132.065	2.25004
3.49096	342.347	1.81661	1.19438	117.129	2.56623	0.885766	86.8639	2.16477	1.35069	132.458	2.25477
3.49897	343.132	1.82371	1.2024	117.915	2.57334	0.889774	87.2571	2.17661	1.35469	132.85	2.26424
3.50299	343.526	1.83556	1.20841	118.504	2.58873	0.893782	87.6501	2.18609	1.35871	133.244	2.27373
3.51501	344.705	1.8545	1.21442	119.094	2.60294	0.901798	88.4362	2.1932	1.36271	133.637	2.28793
3.52302	345.49	1.86634	1.22043	119.683	2.61123	0.901798	88.4362	2.19793	1.36271	133.637	2.29504
3.52704	345.884	1.87819	1.23045	120.666	2.62307	0.905805	88.8292	2.20977	1.36271	133.637	2.29977
3.53504	346.669	1.8853	1.23847	121.453	2.63728	0.913822	89.6153	2.21924	1.37073	134.423	2.31161
3.54306	347.456	1.8924	1.24047	121.649	2.64912	0.91783	90.0084	2.22871	1.37474	134.816	2.32583
3.55108	348.242	1.90424	1.24849	122.435	2.66215	0.921838	90.4014	2.23346	1.37875	135.21	2.33767
3.55509	348.635	1.91134	1.2545	123.025	2.67281	0.925845	90.7944	2.2453	1.37875	135.21	2.34477
3.56311	349.421	1.92319	1.26051	123.614	2.68346	0.933862	91.5805	2.25714	1.37875	135.21	2.35424
3.56711	349.814	1.93503	1.27053	124.597	2.69412	0.93787	91.9737	2.26424	1.38676	135.995	2.36609
3.57513	350.6	1.94214	1.27454	124.99	2.70834	0.93787	91.9737	2.27373	1.39078	136.389	2.37083
3.57913	350.993	1.95161	1.28056	125.58	2.72018	0.941878	92.3667	2.28793	1.39078	136.389	2.38267
3.58715	351.78	1.95871	1.28656	126.169	2.72965	0.949894	93.1528	2.2974	1.39478	136.781	2.39689
3.59517	352.566	1.96819	1.29458	126.955	2.74268	0.953901	93.5458	2.30689	1.39478	136.781	2.40399
3.59918	352.959	1.97293	1.30059	127.545	2.75689	0.95791	93.9389	2.31636	1.4028	137.568	2.41346
3.6072	353.745	1.98003	1.3066	128.134	2.76873	0.965926	94.725	2.32346	1.4028	137.568	2.42293
3.6112	354.138	1.9895	1.31261	128.723	2.78057	0.965926	94.725	2.33057	1.40681	137.96	2.43241
3.6152	354.53	1.99899	1.32063	129.51	2.7936	0.969934	95.118	2.34004	1.41081	138.353	2.44426
3.62723	355.71	2.01083	1.32664	130.099	2.8007	0.97795	95.9041	2.34951	1.41081	138.353	2.45136
3.63124	356.103	2.02267	1.33065	130.493	2.81373	0.981957	96.2971	2.36136	1.41883	139.14	2.4632
3.63925	356.889	2.02977	1.33666	131.082	2.82676	0.985966	96.6902	2.36846	1.42283	139.532	2.47504
3.64327	357.283	2.0345	1.34268	131.672	2.83741	0.989974	97.0832	2.37793	1.42283	139.532	2.48451
3.64727	357.675	2.04399	1.34869	132.261	2.85163	0.993981	97.4762	2.38741	1.42685	139.926	2.49161
3.65128	358.068	2.05346	1.3547	132.851	2.86584	0.99799	97.8694	2.39689	1.43085	140.319	2.50346
3.6633	359.247	2.06056	1.36071	133.44	2.87413	1.002	98.2624	2.40873	1.43085	140.319	2.52004
3.66732	359.641	2.07003	1.36272	133.637	2.88716	1.01001	99.0485	2.41583	1.43887	141.105	2.52714
3.67532	360.426	2.08424	1.37474	134.816	2.89663	1.01402	99.4416	2.4253	1.44288	141.498	2.53899
3.67934	360.82	2.09136	1.38075	135.406	2.90847	1.01402	99.4416	2.43714	1.44688	141.89	2.55083
3.67934	360.82	2.09846	1.38676	135.995	2.92149	1.02204	100.228	2.44426	1.4509	142.284	2.5603
3.68735	361.605	2.10793	1.39078	136.388	2.93334	1.02605	100.621	2.4561	1.4549	142.677	2.56979
3.69136	361.999	2.1174	1.39879	137.174	2.94281	1.03005	101.014	2.46557	1.4549	142.677	2.57926
3.69937	362.784	2.12687	1.4028	137.568	2.95229	1.03406	101.407	2.47977	1.4549	142.677	2.58873
3.70339	363.178	2.13399	1.40881	138.157	2.9665	1.03807	101.8	2.49161	1.4589	143.07	2.5982
3.71139	363.963	2.14583	1.41483	138.747	2.98307	1.04208	102.193	2.49636	1.4589	143.07	2.6053
3.71541	364.357	2.15293	1.42083	139.336	2.99255	1.05009	102.979	2.50583	1.46692	143.856	2.61714
3.71541	364.357	2.1624	1.42484	139.729	3.00321	1.05009	102.979	2.52004	1.47093	144.249	2.62899
3.71941	364.75	2.16951	1.42885	140.122	3.01387	1.05811	103.765	2.52951	1.47093	144.249	2.6361
3.72342	365.143	2.18136	1.43486	140.712	3.02453	1.06212	104.158	2.53661	1.47494	144.643	2.6503
3.73144	365.929	2.1932	1.44087	141.302	3.03755	1.06212	104.158	2.5461	1.47895	145.035	2.66214
3.73544	366.322	2.2003	1.44689	141.891	3.05176	1.06613	104.551	2.55794	1.48697	145.822	2.67399
3.73946	366.715	2.20977	1.45089	142.284	3.0636	1.07013	104.944	2.56504	1.49097	146.214	2.68583
3.74346	367.108	2.21687	1.4529	142.481	3.07308	1.07414	105.337	2.57214	1.49097	146.214	2.69767
3.74748	367.502	2.22161	1.45891	143.07	3.08729	1.07815	105.73	2.58161	1.49097	146.214	2.70714
3.75548	368.287	2.23583	1.46291	143.463	3.09558	1.08216	106.123	2.5911	1.49497	146.607	2.71663
3.7595	368.681	2.24293	1.47093	144.249	3.10505	1.09017	106.909	2.6053	1.49497	146.607	2.7261
3.7635	369.074	2.24767	1.47494	144.642	3.11571	1.09418	107.303	2.61479	1.50299	147.393	2.74031
3.76751	369.466	2.25951	1.47895	145.035	3.12519	1.09819	107.696	2.62663	1.50299	147.393	2.75216
3.77152	369.86	2.26661	1.48496	145.625	3.13584	1.09819	107.696	2.63136	1.507	147.786	2.76636
3.77553	370.253	2.27846	1.48896	146.017	3.14769	1.1022	108.089	2.6432	1.51101	148.18	2.77347
3.77553	370.253	2.2832	1.49898	147	3.16189	1.11021	108.875	2.6503	1.51101	148.18	2.78294
3.78355	371.039	2.2903	1.50099	147.196	3.17491	1.11422	109.268	2.66451	1.51903	148.966	2.79241
3.78755	371.432	2.29977	1.505	147.59	3.18439	1.11823	109.661	2.67873	1.51903	148.966	2.80426
3.79156	371.825	2.30924	1.51101	148.179	3.19624	1.12224	110.054	2.6882	1.52304	149.359	2.81847
3.79557	372.218	2.31636	1.51301	148.376	3.20926	1.12625	110.447	2.69767	1.52304	149.359	2.82557
3.79958	372.611	2.32346	1.51903	148.966	3.21756	1.13025	110.84	2.70479	1.52704	149.752	2.84216
3.80358	373.004	2.33293	1.52504	149.555	3.22939	1.13025	110.84	2.71899	1.53106	150.146	2.85163
3.8076	373.398	2.3424	1.53105	150.145	3.24124	1.13025	110.84	2.72847	1.53506	150.538	2.8611
3.8076	373.398	2.35189	1.53706	150.734	3.25189	1.13827	111.626	2.74267	1.53907	150.931	2.87057
3.8116	373.79	2.35899	1.54107	151.128	3.26018	1.13827	111.626	2.75451	1.54308	151.325	2.88479
3.81962	374.577	2.36846	1.54508	151.521	3.27321	1.14628	112.412	2.76163	1.54709	151.717	2.899
3.82362	374.969	2.37793	1.5511	152.111	3.28269	1.15029	112.805	2.76873	1.54709	151.717	2.91084
3.82362	374.969	2.38741	1.5531	152.307	3.2969	1.15831	113.591	2.78294	1.55109	152.11	2.92504
3.83164	375.756	2.39451	1.55711	152.7	3.30874	1.15831	113.591	2.79004	1.55511	152.504	2.93689
3.83565	376.148	2.40399	1.56311	153.289	3.31939	1.16232	113.984	2.80189	1.55911	152.896	2.944
3.83965	376.541	2.41346	1.56913	153.879	3.32769	1.16632	114.377	2.8161	1.55911	152.896	2.95347
3.84367	376.935	2.42293	1.57313	154.272	3.34071	1.17033	114.771	2.8232	1.56713	153.683	2.96769
3.84767	377.328	2.43004	1.57714	154.665	3.35492	1.17434	115.164	2.83504	1.56713	153.683	2.97716
3.85167	377.72	2.43714	1.58516	155.451	3.36676	1.18236	115.95	2.84216	1.57514	154.468	2.99137
3.85569	378.114	2.44426	1.58716	155.647	3.37624	1.18236	115.95	2.85636	1.57514	154.468	3.00557
3.85969	378.507	2.45373	1.58917	155.844	3.38926	1.19037	116.736	2.8682	1.57915	154.862	3.01269
3.8637	378.899	2.4632	1.59718	156.63	3.39874	1.19037	116.736	2.88004	1.58316	155.255	3.02453
3.8637	378.899	2.4703	1.59919	156.827	3.4094	1.19438	117.129	2.88951	1.58316	155.255	3.03873
3.87172	379.686	2.47977	1.60319	157.22	3.42124	1.19839	117.522	2.899	1.58316	155.255	3.04584
3.87172	379.686	2.49161	1.6072	157.613	3.43426	1.2024	117.915	2.9132	1.58716	155.647	3.05531
3.87172	379.686	2.5011	1.61121	158.006	3.44256	1.20641	118.308	2.91794	1.59118	156.041	3.06953
3.87974	380.472	2.5082	1.61723	158.596	3.45439	1.21041	118.701	2.92979	1.59118	156.041	3.079
3.88374	380.865	2.5153	1.61923	158.792	3.46742	1.21442	119.094	2.93926	1.59518	156.434	3.09084
3.88374	380.865	2.52477	1.62323	159.185	3.4769	1.22244	119.88	2.95584	1.59518	156.434	3.10741
3.88774	381.258	2.53661	1.62925	159.775	3.48519	1.22244	119.88	2.96531	1.6032	157.22	3.124
3.89176	381.651	2.54373	1.63125	159.971	3.49584	1.22645	120.273	2.97953	1.6032	157.22	3.1311
3.89576	382.044	2.55083	1.63525	160.364	3.50651	1.22645	120.273	2.99137	1.6072	157.613	3.14294
3.89977	382.437	2.5603	1.64127	160.954	3.51953	1.23847	121.452	3.0032	1.61121	158.005	3.15716
3.90378	382.831	2.56979	1.64327	161.15	3.52782	1.23446	121.059	3.01031	1.6032	157.22	3.16663
3.90378	382.831	2.57926	1.64728	161.543	3.54084	1.24248	121.845	3.02216	1.6072	157.613	3.17374
3.90779	383.223	2.58636	1.65129	161.937	3.55269	1.24648	122.238	3.03163	1.61121	158.005	3.18794
3.90779	383.223	2.5982	1.6553	162.329	3.56334	1.24648	122.238	3.0411	1.61121	158.005	3.20216
3.91581	384.01	2.61004	1.6593	162.722	3.57401	1.2545	123.025	3.05294	1.61522	158.399	3.20926
3.91981	384.402	2.61714	1.66732	163.508	3.58704	1.2545	123.025	3.06953	1.61923	158.792	3.22347
3.92383	384.796	2.62189	1.66732	163.508	3.59296	1.25851	123.417	3.08373	1.61522	158.399	3.23059
3.92383	384.796	2.62899	1.67334	164.099	3.60243	1.26252	123.811	3.09084	1.61923	158.792	3.23769
3.93184	385.581	2.63846	1.67734	164.491	3.61427	1.26653	124.204	3.10269	1.62725	159.578	3.24479
3.93184	385.581	2.64794	1.67935	164.688	3.6273	1.27053	124.596	3.10979	1.62725	159.578	3.26137
3.93585	385.975	2.65979	1.68336	165.081	3.63914	1.27455	124.99	3.12637	1.62725	159.578	3.27559
3.93585	385.975	2.66451	1.68737	165.474	3.65098	1.27455	124.99	3.14057	1.63125	159.971	3.28031
3.93585	385.975	2.67399	1.69138	165.867	3.66045	1.27855	125.383	3.15006	1.63125	159.971	3.2969
3.93986	386.368	2.68583	1.69539	166.261	3.67111	1.28657	126.169	3.1619	1.63927	160.758	3.30874
3.93986	386.368	2.69294	1.69939	166.653	3.68059	1.28657	126.169	3.17137	1.63927	160.758	3.31584
3.94788	387.154	2.70004	1.70339	167.046	3.68888	1.29057	126.562	3.17847	1.64327	161.15	3.32294
3.94788	387.154	2.71189	1.70741	167.44	3.70072	1.29458	126.955	3.19031	1.64327	161.15	3.33953
3.95188	387.547	2.72136	1.71141	167.832	3.71019	1.3026	127.741	3.19979	1.64728	161.543	3.35137
3.95588	387.94	2.73083	1.71542	168.225	3.72204	1.3066	128.134	3.214	1.64728	161.543	3.36084
3.9599	388.333	2.73557	1.71742	168.422	3.73151	1.31062	128.528	3.22347	1.64728	161.543	3.37031
3.9639	388.726	2.74504	1.72344	169.011	3.74217	1.31462	128.92	3.23769	1.65129	161.937	3.38453
3.96791	389.119	2.75451	1.72744	169.404	3.75164	1.31862	129.313	3.24953	1.6593	162.722	3.40111
3.96791	389.119	2.76636	1.72945	169.601	3.76467	1.32264	129.707	3.26137	1.6593	162.722	3.40821
3.97192	389.513	2.77347	1.73146	169.798	3.77651	1.32264	129.707	3.27559	1.66332	163.116	3.42006
3.97593	389.905	2.7782	1.73546	170.191	3.78243	1.32264	129.707	3.28743	1.66332	163.116	3.42716
3.97593	389.905	2.78767	1.74147	170.78	3.79546	1.33065	130.492	3.2969	1.66332	163.116	3.43663
3.97993	390.298	2.80189	1.74548	171.173	3.80493	1.33466	130.886	3.30874	1.66732	163.508	3.45321
3.97993	390.298	2.809	1.74748	171.37	3.81914	1.33867	131.278	3.32059	1.67133	163.901	3.46269
3.98395	390.692	2.81847	1.75149	171.763	3.82861	1.34267	131.671	3.33006	1.67534	164.295	3.47216
3.98795	391.084	2.82794	1.75751	172.352	3.83809	1.34267	131.671	3.3419	1.67534	164.295	3.48164
3.99195	391.477	2.83741	1.76151	172.745	3.85111	1.35069	132.458	3.36321	1.67935	164.688	3.49347
3.99195	391.477	2.84451	1.76351	172.941	3.85941	1.35069	132.458	3.37269	1.67935	164.688	3.50531
3.99597	391.871	2.85163	1.76753	173.335	3.87006	1.35469	132.85	3.38453	1.68336	165.081	3.5148
3.99597	391.871	2.85873	1.77153	173.728	3.87954	1.35871	133.244	3.39637	1.69137	165.867	3.52664
3.99997	392.263	2.86584	1.77554	174.121	3.88901	1.36271	133.637	3.40584	1.69137	165.867	3.53849
4.00398	392.656	2.87769	1.77955	174.514	3.89966	1.36673	134.03	3.41531	1.69137	165.867	3.54796
4.00799	393.05	2.88479	1.78155	174.711	3.91032	1.37073	134.423	3.42953	1.69137	165.867	3.5598
4.012	393.443	2.89426	1.78355	174.907	3.92454	1.37474	134.816	3.44374	1.69939	166.653	3.57164
4.012	393.443	2.90136	1.78957	175.497	3.93046	1.37875	135.21	3.45321	1.69539	166.261	3.58349
4.012	393.443	2.9132	1.79558	176.086	3.9423	1.38276	135.602	3.46506	1.70339	167.046	3.59533
4.016	393.835	2.92269	1.79558	176.086	3.95178	1.38676	135.995	3.47927	1.70339	167.046	3.60717
4.02002	394.229	2.92741	1.79958	176.479	3.96244	1.38676	135.995	3.48874	1.70741	167.44	3.619
4.02002	394.229	2.93689	1.80159	176.676	3.97428	1.39078	136.389	3.50059	1.71141	167.832	3.62849
4.02402	394.622	2.944	1.8096	177.462	3.98494	1.39478	136.781	3.51006	1.71141	167.832	3.63559
4.02803	395.014	2.95347	1.81161	177.658	3.99441	1.39879	137.174	3.51953	1.71141	167.832	3.64506
4.02803	395.014	2.9582	1.81361	177.855	4.00506	1.4028	137.568	3.53137	1.71542	168.225	3.65927
4.02803	395.014	2.96531	1.81762	178.247	4.01454	1.40681	137.96	3.54084	1.71943	168.619	3.66874
4.03204	395.408	2.97716	1.82163	178.641	4.02756	1.41483	138.747	3.55506	1.71542	168.225	3.67584
4.03605	395.801	2.989	1.82564	179.034	4.03823	1.41483	138.747	3.5669	1.71943	168.619	3.68769
4.04005	396.193	2.9961	1.82564	179.034	4.04533	1.41883	139.14	3.58584	1.72344	169.011	3.69953
4.04406	396.587	3.0032	1.83165	179.623	4.05835	1.42283	139.532	3.59769	1.72344	169.011	3.71137
4.04406	396.587	3.01269	1.83566	180.017	4.0702	1.42283	139.532	3.6048	1.72744	169.404	3.72559
4.04406	396.587	3.02453	1.83967	180.41	4.07968	1.42685	139.926	3.61427	1.72744	169.404	3.73506
4.04807	396.98	3.02926	1.84167	180.606	4.09151	1.43486	140.711	3.62374	1.73146	169.798	3.74453
4.05207	397.373	3.03637	1.84568	181	4.09981	1.43486	140.711	3.63796	1.73546	170.191	3.75637
4.05207	397.373	3.0411	1.84969	181.393	4.11046	1.43887	141.105	3.64743	1.73546	170.191	3.76821
4.05609	397.766	3.04821	1.8537	181.785	4.11756	1.43887	141.105	3.66164	1.73546	170.191	3.77533
4.06009	398.159	3.06006	1.8557	181.982	4.12941	1.44288	141.498	3.67584	1.73946	170.583	3.78717
4.06009	398.159	3.07189	1.85971	182.376	4.14006	1.44688	141.89	3.68533	1.74348	170.977	3.79664
4.06009	398.159	3.08137	1.86171	182.572	4.15191	1.4509	142.284	3.69717	1.74348	170.977	3.81086
4.0641	398.552	3.09084	1.86572	182.965	4.15783	1.4549	142.677	3.70901	1.74748	171.37	3.81559
4.0641	398.552	3.10031	1.86772	183.161	4.16731	1.4589	143.07	3.71611	1.74748	171.37	3.82743
4.06811	398.946	3.10741	1.87174	183.555	4.17915	1.4589	143.07	3.73033	1.75149	171.762	3.83454
4.07212	399.338	3.11216	1.87574	183.947	4.19099	1.46292	143.463	3.7398	1.75149	171.762	3.84639
4.07212	399.338	3.124	1.87974	184.34	4.20046	1.46692	143.856	3.75164	1.7555	172.156	3.85821
4.07212	399.338	3.1311	1.88376	184.734	4.20994	1.47093	144.249	3.76349	1.75951	172.549	3.86533
4.08014	400.125	3.14057	1.88776	185.126	4.22415	1.47895	145.035	3.78006	1.76351	172.941	3.87954
4.05207	397.373	3.15006	1.88776	185.126	4.23481	1.47895	145.035	3.78954	1.75951	172.549	3.88901
4.08014	400.125	3.15953	1.89177	185.519	4.24428	1.48295	145.428	3.80374	1.76351	172.941	3.89849
4.08414	400.517	3.16426	1.89378	185.716	4.25376	1.48295	145.428	3.81559	1.76351	172.941	3.90559
4.08816	400.911	3.17137	1.89979	186.306	4.26441	1.48697	145.822	3.8227	1.76753	173.335	3.91743
4.08414	400.517	3.18084	1.90379	186.698	4.27862	1.49097	146.214	3.8298	1.77153	173.728	3.92454
4.09216	401.304	3.18794	1.9058	186.895	4.28691	1.49497	146.607	3.83927	1.77153	173.728	3.94111
4.09216	401.304	3.19506	1.90781	187.092	4.29639	1.49899	147.001	3.85111	1.77554	174.121	3.95296
4.09616	401.696	3.20926	1.90781	187.092	4.30468	1.50299	147.393	3.86059	1.77554	174.121	3.96243
4.09616	401.696	3.21874	1.91381	187.681	4.31178	1.507	147.786	3.8677	1.77955	174.514	3.97427
4.10018	402.09	3.22584	1.91782	188.074	4.32244	1.51101	148.18	3.8819	1.77955	174.514	3.98374
4.10418	402.483	3.23294	1.91983	188.271	4.33191	1.51101	148.18	3.89611	1.77955	174.514	3.99323
4.10018	402.09	3.24006	1.92384	188.664	4.34257	1.51502	148.573	3.91033	1.77955	174.514	4.00033
4.10418	402.483	3.2519	1.92784	189.056	4.35559	1.51502	148.573	3.9198	1.78355	174.907	4.00743
4.10819	402.876	3.26137	1.93186	189.45	4.36863	1.51903	148.966	3.93164	1.78756	175.3	4.01927
4.10819	402.876	3.26847	1.93386	189.647	4.37691	1.52304	149.359	3.94349	1.79157	175.693	4.03349
4.10819	402.876	3.27559	1.93586	189.843	4.3852	1.52704	149.752	3.95296	1.78756	175.3	4.04059
4.11621	403.662	3.28506	1.93986	190.236	4.39586	1.52704	149.752	3.9648	1.79157	175.693	4.05007
4.11621	403.662	3.2969	1.94388	190.629	4.40771	1.53106	150.146	3.97664	1.79157	175.693	4.0548
4.11621	403.662	3.304	1.94588	190.826	4.41718	1.53506	150.538	3.98611	1.79958	176.479	4.07139
4.12021	404.055	3.31584	1.94988	191.218	4.42665	1.53506	150.538	3.99323	1.79958	176.479	4.07849
4.12423	404.448	3.32769	1.95189	191.415	4.43257	1.54308	151.325	4.00743	1.8036	176.873	4.08796
4.12423	404.448	3.33479	1.95389	191.612	4.44323	1.54308	151.325	4.01454	1.8036	176.873	4.09743
4.12423	404.448	3.3419	1.9579	192.005	4.45744	1.54709	151.717	4.02639	1.8036	176.873	4.10927
4.12823	404.841	3.349	1.96191	192.397	4.46929	1.55109	152.11	4.03586	1.8076	177.265	4.11639
4.12823	404.841	3.35847	1.96392	192.594	4.47639	1.55109	152.11	4.04533	1.8076	177.265	4.12823
4.12823	404.841	3.36794	1.96993	193.184	4.48586	1.55911	152.896	4.0548	1.81161	177.658	4.13533
4.12823	404.841	3.37743	1.96993	193.184	4.49415	1.56311	153.289	4.06901	1.81161	177.658	4.1448
4.13223	405.234	3.3869	1.97393	193.577	4.506	1.56311	153.289	4.08086	1.81161	177.658	4.15429
4.13223	405.234	3.39637	1.97393	193.577	4.51547	1.56311	153.289	4.0927	1.81562	178.052	4.16611
4.14025	406.02	3.40584	1.97794	193.97	4.52257	1.57113	154.075	4.10217	1.81963	178.444	4.17796
4.14025	406.02	3.42006	1.98395	194.559	4.53441	1.57113	154.075	4.11164	1.81963	178.444	4.1898
4.14025	406.02	3.42716	1.98596	194.756	4.54507	1.57514	154.468	4.12349	1.82363	178.837	4.19929
4.14025	406.02	3.43427	1.98796	194.953	4.55336	1.57915	154.862	4.13296	1.82363	178.837	4.21113
4.14426	406.413	3.44374	1.99398	195.542	4.56047	1.57915	154.862	4.1448	1.82765	179.231	4.22296
4.14426	406.413	3.45559	1.99398	195.542	4.56994	1.58316	155.255	4.16139	1.83165	179.623	4.23244
4.14827	406.807	3.46269	1.99999	196.132	4.58416	1.58316	155.255	4.16849	1.82765	179.231	4.23717
4.14827	406.807	3.47453	1.99999	196.132	4.59836	1.58716	155.647	4.18033	1.83165	179.623	4.25139
4.15228	407.199	3.48637	2.002	196.329	4.60429	1.59118	156.041	4.19217	1.83567	180.017	4.26323
4.15228	407.199	3.49111	2.004	196.525	4.61731	1.59518	156.434	4.19929	1.83967	180.41	4.27033
4.15228	407.199	3.50296	2.01001	197.115	4.62679	1.59518	156.434	4.20639	1.83967	180.41	4.2798
4.15628	407.592	3.51716	2.01202	197.311	4.63744	1.59918	156.826	4.21586	1.83967	180.41	4.28691
4.1603	407.986	3.529	2.01602	197.704	4.64218	1.6032	157.22	4.2277	1.84367	180.803	4.29639
4.1603	407.986	3.53849	2.01802	197.9	4.65284	1.6072	157.613	4.23954	1.84367	180.803	4.30349
4.1603	407.986	3.54559	2.02203	198.294	4.6635	1.6072	157.613	4.25139	1.84367	180.803	4.31297
4.1603	407.986	3.55269	2.02403	198.49	4.67534	1.61121	158.005	4.26086	1.84367	180.803	4.32244
4.1603	407.986	3.56216	2.02804	198.883	4.68719	1.61522	158.399	4.2727	1.84769	181.196	4.33429
4.1643	408.378	3.56927	2.02804	198.883	4.69547	1.61522	158.399	4.28217	1.85169	181.589	4.34139
4.1643	408.378	3.57874	2.03205	199.276	4.70494	1.61923	158.792	4.28929	1.85169	181.589	4.3556
4.1643	408.378	3.59059	2.03606	199.669	4.71324	1.62323	159.185	4.29876	1.8557	181.982	4.3627
4.17232	409.165	3.60243	2.03807	199.866	4.72508	1.62323	159.185	4.3106	1.8557	181.982	4.37217
4.17232	409.165	3.60717	2.04007	200.062	4.74166	1.62725	159.578	4.3177	1.85971	182.376	4.37929
4.17232	409.165	3.62137	2.04808	200.848	4.74876	1.63125	159.971	4.32954	1.85971	182.376	4.38876
4.17232	409.165	3.63321	2.05009	201.045	4.75705	1.63125	159.971	4.34139	1.85971	182.376	4.4006
4.17633	409.558	3.64269	2.05209	201.241	4.76652	1.63927	160.758	4.3556	1.86372	182.768	4.41481
4.17633	409.558	3.65217	2.05409	201.438	4.776	1.63927	160.758	4.36744	1.86772	183.161	4.41954
4.17633	409.558	3.66637	2.0581	201.831	4.78548	1.63927	160.758	4.37929	1.86772	183.161	4.43139
4.18033	409.95	3.67821	2.0561	201.635	4.79376	1.64327	161.15	4.39113	1.86772	183.161	4.4385
4.18033	409.95	3.68769	2.06011	202.027	4.80324	1.64728	161.543	4.39823	1.87174	183.555	4.44797
4.18033	409.95	3.69717	2.06412	202.421	4.81864	1.65129	161.937	4.4077	1.87174	183.555	4.45507
4.18435	410.344	3.70901	2.06612	202.617	4.82574	1.6553	162.329	4.41717	1.87174	183.555	4.46454
4.18435	410.344	3.71849	2.06813	202.814	4.83639	1.6553	162.329	4.42666	1.87574	183.947	4.47639
4.18435	410.344	3.72559	2.07414	203.403	4.84824	1.6593	162.722	4.43613	1.87974	184.34	4.4906
4.18033	409.95	3.73269	2.07614	203.6	4.86008	1.66332	163.116	4.44797	1.87974	184.34	4.49534
4.18835	410.737	3.75164	2.08015	203.993	4.86837	1.66332	163.116	4.45981	1.87974	184.34	4.50719
4.18835	410.737	3.76111	2.08215	204.189	4.88021	1.66732	163.508	4.46929	1.88376	184.734	4.51666
4.18835	410.737	3.76821	2.08215	204.189	4.89324	1.67133	163.901	4.47639	1.88776	185.126	4.5285
4.18835	410.737	3.7777	2.08615	204.582	4.90153	1.67133	163.901	4.48586	1.88776	185.126	4.53323
4.19235	411.129	3.78717	2.08816	204.779	4.90982	1.67534	164.295	4.49534	1.88776	185.126	4.54507
4.19235	411.129	3.79664	2.09017	204.976	4.91929	1.67534	164.295	4.50481	1.89177	185.519	4.55929
4.19235	411.129	3.80374	2.09417	205.368	4.93232	1.67935	164.688	4.51429	1.89177	185.519	4.56403
4.19235	411.129	3.81796	2.09618	205.565	4.93942	1.68336	165.081	4.52613	1.89177	185.519	4.57113
4.19235	411.129	3.83217	2.10019	205.958	4.94771	1.68737	165.474	4.53797	1.89578	185.913	4.58297
4.19235	411.129	3.8369	2.10019	205.958	4.95719	1.68737	165.474	4.54507	1.89578	185.913	4.59244
4.19235	411.129	3.84639	2.1042	206.351	4.97021	1.69137	165.867	4.55454	1.89979	186.306	4.60666
4.19637	411.523	3.85821	2.1062	206.547	4.97851	1.69539	166.261	4.56403	1.90379	186.698	4.61376
4.19637	411.523	3.8677	2.1102	206.94	4.98916	1.69939	166.653	4.57587	1.90379	186.698	4.6256
4.20037	411.916	3.87954	2.11422	207.334	5.001	1.69939	166.653	4.58534	1.90379	186.698	4.63507
4.20037	411.916	3.88664	2.11822	207.727	5.01284	1.70339	167.046	4.59719	1.90379	186.698	4.64219
4.20037	411.916	3.90559	2.12223	208.119	5.01995	1.70741	167.44	4.61139	1.90781	187.092	4.64691
4.20037	411.916	3.9127	2.12223	208.119	5.02824	1.70741	167.44	4.6185	1.90781	187.092	4.65876
4.20438	412.308	3.9198	2.12223	208.119	5.04009	1.71141	167.832	4.63271	1.90781	187.092	4.66587
4.20839	412.702	3.93164	2.12624	208.513	5.05193	1.71141	167.832	4.64454	1.91181	187.485	4.67297
4.20839	412.702	3.94111	2.13025	208.906	5.0614	1.71542	168.225	4.65403	1.91181	187.485	4.67771
4.20839	412.702	3.94823	2.13025	208.906	5.07324	1.71943	168.619	4.65876	1.91181	187.485	4.68719
4.20839	412.702	3.95533	2.13425	209.298	5.0839	1.71943	168.619	4.67297	1.91582	187.877	4.69666
4.2124	413.095	3.96954	2.13827	209.692	5.09456	1.72344	169.011	4.68481	1.91582	187.877	4.70376
4.2124	413.095	3.98139	2.14227	210.085	5.10521	1.72744	169.404	4.69666	1.91983	188.271	4.72034
4.2124	413.095	3.99086	2.14427	210.281	5.11587	1.72744	169.404	4.70139	1.92384	188.664	4.72744
4.2164	413.488	4.0027	2.14627	210.477	5.12534	1.73146	169.798	4.71323	1.92384	188.664	4.73456
4.2164	413.488	4.01454	2.15029	210.871	5.13246	1.73546	170.191	4.72271	1.92384	188.664	4.73929
4.2164	413.488	4.02164	2.15029	210.871	5.14311	1.73546	170.191	4.73219	1.92384	188.664	4.74403
4.2164	413.488	4.02876	2.15429	211.264	5.15496	1.73946	170.583	4.7464	1.92384	188.664	4.75587
4.22042	413.881	4.03823	2.1563	211.461	5.16324	1.74348	170.977	4.7535	1.92784	189.056	4.76297
4.22042	413.881	4.05243	2.1563	211.461	5.17272	1.74748	171.37	4.76297	1.93186	189.45	4.77244
4.22042	413.881	4.05954	2.16031	211.854	5.18219	1.74748	171.37	4.77244	1.93586	189.843	4.78429
4.22442	414.274	4.07376	2.16431	212.247	5.19403	1.75149	171.762	4.78429	1.93186	189.45	4.78903
4.22442	414.274	4.08086	2.16632	212.444	5.20351	1.7555	172.156	4.79613	1.93186	189.45	4.79613
4.22442	414.274	4.0927	2.16832	212.64	5.21298	1.7555	172.156	4.80797	1.93586	189.843	4.8056
4.22442	414.274	4.10217	2.17233	213.033	5.22127	1.7555	172.156	4.81271	1.93586	189.843	4.81271
4.22442	414.274	4.11401	2.17434	213.23	5.23429	1.75951	172.549	4.82456	1.93986	190.236	4.82456
4.22844	414.668	4.12586	2.17835	213.623	5.24022	1.76351	172.941	4.83403	1.93986	190.236	4.83166
4.22844	414.668	4.13533	2.18035	213.819	5.25088	1.76351	172.941	4.84113	1.93986	190.236	4.8364
4.23244	415.061	4.1377	2.18235	214.015	5.26391	1.76753	173.335	4.8506	1.93986	190.236	4.84587
4.22844	414.668	4.15191	2.18436	214.212	5.27575	1.76753	173.335	4.86009	1.93986	190.236	4.85534
4.22844	414.668	4.16376	2.18836	214.605	5.28166	1.77153	173.728	4.87193	1.94388	190.629	4.86956
4.22442	414.274	4.17323	2.18836	214.605	5.29114	1.77153	173.728	4.8814	1.94388	190.629	4.87429
4.23244	415.061	4.18033	2.19036	214.801	5.30061	1.77554	174.121	4.8885	1.94788	191.022	4.88376
4.23644	415.453	4.18744	2.19237	214.998	5.31126	1.77955	174.514	4.89797	1.95189	191.415	4.8956
4.23644	415.453	4.20401	2.19638	215.391	5.32074	1.77955	174.514	4.90744	1.95189	191.415	4.90744
4.23644	415.453	4.21113	2.20039	215.784	5.32904	1.78355	174.907	4.91693	1.95189	191.415	4.91929
4.23644	415.453	4.21823	2.20039	215.784	5.33969	1.78756	175.3	4.92403	1.9559	191.808	4.92877
4.23644	415.453	4.23007	2.2044	216.177	5.35035	1.78756	175.3	4.93587	1.9559	191.808	4.93587
4.24046	415.847	4.23954	2.20841	216.571	5.35983	1.79157	175.693	4.95009	1.95991	192.201	4.94534
4.24046	415.847	4.25139	2.20841	216.571	5.36811	1.79558	176.086	4.96193	1.95991	192.201	4.95009
4.24046	415.847	4.25849	2.21241	216.963	5.38233	1.79558	176.086	4.97377	1.96391	192.594	4.95956
4.24046	415.847	4.26797	2.21642	217.356	5.3918	1.79558	176.086	4.98087	1.96391	192.594	4.96666
4.24046	415.847	4.27507	2.21842	217.553	5.40127	1.79958	176.479	4.99271	1.96793	192.988	4.98324
4.24046	415.847	4.28454	2.22043	217.75	5.41194	1.8036	176.873	5.00219	1.96793	192.988	4.98561
4.24446	416.24	4.29639	2.22043	217.75	5.42022	1.8036	176.873	5.01403	1.96793	192.988	4.99509
4.24446	416.24	4.30823	2.22243	217.946	5.43088	1.8076	177.265	5.0235	1.96793	192.988	5.00693
4.24847	416.632	4.32007	2.22443	218.142	5.44154	1.81161	177.658	5.03061	1.97193	193.38	5.01403
4.24847	416.632	4.32717	2.22844	218.536	5.44982	1.81562	178.052	5.03771	1.97193	193.38	5.0235
4.24847	416.632	4.33664	2.23044	218.732	5.46167	1.81963	178.444	5.04956	1.97193	193.38	5.03297
4.24847	416.632	4.34376	2.23445	219.125	5.47233	1.81963	178.444	5.05666	1.97193	193.38	5.04246
4.25248	417.026	4.3556	2.23445	219.125	5.4818	1.81963	178.444	5.06613	1.97593	193.773	5.04956
4.25248	417.026	4.36744	2.23846	219.518	5.49009	1.82363	178.837	5.07561	1.97995	194.167	5.05903
4.25248	417.026	4.37929	2.23846	219.518	5.49838	1.82765	179.231	5.08746	1.97995	194.167	5.06613
4.25248	417.026	4.38639	2.24247	219.911	5.51022	1.82363	178.837	5.09456	1.98395	194.559	5.07561
4.25248	417.026	4.39586	2.24448	220.108	5.52088	1.83165	179.623	5.1064	1.98395	194.559	5.08746
4.25248	417.026	4.40297	2.24448	220.108	5.53154	1.83165	179.623	5.11587	1.98796	194.952	5.0993
4.25248	417.026	4.41481	2.24848	220.501	5.53983	1.83567	180.017	5.12534	1.98796	194.952	5.10166
4.25248	417.026	4.42191	2.25049	220.698	5.55049	1.83567	180.017	5.13246	1.98796	194.952	5.10877
4.25649	417.419	4.4385	2.25449	221.09	5.56114	1.83967	180.41	5.1443	1.99197	195.346	5.11824
4.25649	417.419	4.44323	2.25449	221.09	5.57299	1.83967	180.41	5.1514	1.99197	195.346	5.13246
4.25649	417.419	4.45507	2.26051	221.68	5.58365	1.84769	181.196	5.15614	1.99598	195.738	5.13719
4.25649	417.419	4.46217	2.2585	221.483	5.59194	1.84769	181.196	5.16799	1.99598	195.738	5.14666
4.25649	417.419	4.47166	2.26451	222.073	5.59904	1.85169	181.589	5.18693	1.99598	195.738	5.1514
4.25649	417.419	4.48823	2.26652	222.269	5.6097	1.85169	181.589	5.19166	1.99999	196.132	5.16799
4.25649	417.419	4.49297	2.26852	222.466	5.62036	1.8557	181.982	5.20587	1.99999	196.132	5.17746
4.25649	417.419	4.50244	2.26852	222.466	5.63101	1.8557	181.982	5.21534	1.99999	196.132	5.18693
4.25649	417.419	4.51191	2.26852	222.466	5.64404	1.85971	182.376	5.22483	2.004	196.525	5.19403
4.26049	417.811	4.52139	2.27454	223.056	5.65115	1.86372	182.768	5.2343	2.008	196.918	5.20587
4.26049	417.811	4.53086	2.27854	223.448	5.6618	1.86372	182.768	5.2414	2.008	196.918	5.21534
4.26049	417.811	4.5427	2.28054	223.645	5.67246	1.86772	183.161	5.25087	2.008	196.918	5.22483
4.26049	417.811	4.54981	2.28455	224.038	5.67957	1.86772	183.161	5.26034	2.008	196.918	5.23667
4.26049	417.811	4.56166	2.28656	224.235	5.69023	1.86772	183.161	5.27456	2.01202	197.311	5.25087
4.26451	418.205	4.57113	2.28456	224.039	5.70444	1.87574	183.947	5.2864	2.01202	197.311	5.25799
4.26049	417.811	4.58297	2.28856	224.431	5.71391	1.87574	183.947	5.29351	2.01202	197.311	5.26746
4.26451	418.205	4.59481	2.29056	224.627	5.72101	1.87974	184.34	5.30299	2.01202	197.311	5.27219
4.26451	418.205	4.60429	2.29457	225.021	5.73286	1.87974	184.34	5.31483	2.01602	197.704	5.28167
4.26851	418.598	4.61613	2.29457	225.021	5.74114	1.88376	184.734	5.3243	2.01602	197.704	5.2864
4.26851	418.598	4.62323	2.30058	225.61	5.7518	1.88776	185.126	5.33377	2.02002	198.097	5.29587
4.26851	418.598	4.63271	2.30058	225.61	5.75773	1.89177	185.519	5.34324	2.02002	198.097	5.30771
4.26851	418.598	4.64454	2.30459	226.003	5.77076	1.89177	185.519	5.35271	2.02404	198.491	5.31719
4.26851	418.598	4.65639	2.3066	226.2	5.77786	1.89578	185.913	5.36456	2.02404	198.491	5.32667
4.26851	418.598	4.66587	2.3066	226.2	5.78615	1.89578	185.913	5.37403	2.02404	198.491	5.32903
4.26851	418.598	4.6706	2.31061	226.593	5.79562	1.89979	186.306	5.38351	2.02804	198.883	5.34087
4.26851	418.598	4.68007	2.31261	226.789	5.80628	1.89979	186.306	5.39061	2.02804	198.883	5.34799
4.26851	418.598	4.69429	2.31462	226.986	5.81457	1.90379	186.698	5.4072	2.03205	199.276	5.3622
4.26851	418.598	4.70376	2.31662	227.183	5.82523	1.90379	186.698	5.41667	2.03205	199.276	5.36693
4.27251	418.991	4.71323	2.31863	227.38	5.83351	1.90781	187.092	5.42614	2.03205	199.276	5.37877
4.26851	418.598	4.72271	2.32063	227.576	5.84654	1.91181	187.485	5.43561	2.03205	199.276	5.38824
4.27251	418.991	4.73929	2.32263	227.772	5.86075	1.91181	187.485	5.44746	2.03606	199.67	5.39771
4.26851	418.598	4.74403	2.32463	227.969	5.86786	1.91582	187.877	5.4593	2.03606	199.67	5.40246
4.27251	418.991	4.7535	2.32865	228.362	5.87378	1.91582	187.877	5.46877	2.03606	199.67	5.4214
4.27251	418.991	4.7606	2.32865	228.362	5.88326	1.91983	188.271	5.48299	2.04007	200.062	5.43324
4.27251	418.991	4.76771	2.33065	228.559	5.8951	1.92384	188.664	5.49246	2.04007	200.062	5.43799
4.27251	418.991	4.77719	2.33666	229.148	5.90812	1.92384	188.664	5.4972	2.04407	200.455	5.44509
4.27653	419.384	4.78666	2.33866	229.345	5.91879	1.92784	189.056	5.50667	2.04407	200.455	5.45456
4.27653	419.384	4.79613	2.33866	229.345	5.92707	1.92784	189.056	5.51851	2.04407	200.455	5.4593
4.27251	418.991	4.80797	2.34067	229.541	5.93418	1.93186	189.45	5.52561	2.04407	200.455	5.47114
4.27653	419.384	4.81509	2.34267	229.738	5.94484	1.93186	189.45	5.53273	2.04809	200.849	5.48061
4.27653	419.384	4.82691	2.34868	230.327	5.95076	1.93586	189.843	5.54457	2.05209	201.241	5.49009
4.27653	419.384	4.84113	2.34868	230.327	5.95904	1.93986	190.236	5.55877	2.04809	200.849	5.49956
4.28053	419.777	4.8506	2.35069	230.524	5.97207	1.94388	190.629	5.57061	2.05209	201.241	5.50904
4.28053	419.777	4.85771	2.35269	230.72	5.98154	1.94388	190.629	5.57536	2.05209	201.241	5.51851
4.28053	419.777	4.86719	2.35269	230.72	5.98746	1.94788	191.022	5.5872	2.0561	201.634	5.52799
4.28053	419.777	4.87429	2.3567	231.113	5.99694	1.94788	191.022	5.59667	2.0561	201.634	5.53273
4.27653	419.384	4.88613	2.3567	231.113	6.00759	1.94788	191.022	5.60614	2.06011	202.028	5.5493
4.28053	419.777	4.8956	2.3567	231.113	6.01707	1.9559	191.808	5.61561	2.0561	201.634	5.55404
4.28053	419.777	4.90744	2.36071	231.506	6.02655	1.9559	191.808	5.62509	2.06011	202.028	5.56351
4.28454	420.17	4.91456	2.36471	231.899	6.03602	1.95991	192.201	5.64167	2.06011	202.028	5.57299
4.28053	419.777	4.9264	2.36471	231.899	6.04786	1.95991	192.201	5.64877	2.06011	202.028	5.58246
4.28053	419.777	4.9335	2.36872	232.292	6.05616	1.96391	192.594	5.65826	2.06011	202.028	5.59193
4.27653	419.384	4.93824	2.36872	232.292	6.06563	1.96391	192.594	5.6701	2.06812	202.813	5.59904
4.28053	419.777	4.94771	2.37273	232.686	6.0751	1.96391	192.594	5.67957	2.06412	202.421	5.61089
4.28053	419.777	4.96193	2.37473	232.882	6.08813	1.96793	192.988	5.6843	2.06412	202.421	5.62273
4.28053	419.777	4.96903	2.37874	233.275	6.09523	1.97193	193.38	5.69851	2.06412	202.421	5.62983
4.28053	419.777	4.97613	2.37874	233.275	6.10234	1.97193	193.38	5.71036	2.06812	202.813	5.6322
4.28053	419.777	4.98324	2.38075	233.471	6.11299	1.97593	193.773	5.71983	2.06812	202.813	5.64167
4.28053	419.777	4.99509	2.38476	233.865	6.12247	1.97593	193.773	5.73167	2.06812	202.813	5.65114
4.28053	419.777	5.00456	2.38476	233.865	6.13194	1.97593	193.773	5.74351	2.07214	203.207	5.66299
4.28053	419.777	5.01166	2.38676	234.061	6.14023	1.97995	194.167	5.75299	2.06812	202.813	5.66773
4.28053	419.777	5.02113	2.38876	234.257	6.1497	1.97995	194.167	5.76246	2.07214	203.207	5.6772
4.27653	419.384	5.02824	2.39076	234.454	6.16391	1.98395	194.559	5.76957	2.07614	203.6	5.68904
4.27653	419.384	5.03771	2.39478	234.848	6.16984	1.98796	194.952	5.78379	2.07214	203.207	5.69851
4.27653	419.384	5.04481	2.39678	235.044	6.17931	1.99197	195.346	5.79326	2.07214	203.207	5.70561
4.27653	419.384	5.04956	2.39678	235.044	6.18879	1.99197	195.346	5.80273	2.07214	203.207	5.71273
4.28053	419.777	5.05903	2.39878	235.24	6.19826	1.99197	195.346	5.81457	2.07614	203.6	5.71983
4.28053	419.777	5.0685	2.40279	235.633	6.20655	1.99598	195.738	5.82641	2.07614	203.6	5.7293
4.28454	420.17	5.07561	2.40279	235.633	6.21721	1.99598	195.738	5.83826	2.07614	203.6	5.73641
4.28053	419.777	5.08271	2.4068	236.027	6.2255	2.004	196.525	5.8501	2.07614	203.6	5.74114
4.28053	419.777	5.08981	2.4088	236.223	6.23734	2.004	196.525	5.85957	2.08014	203.992	5.75299
4.28053	419.777	5.0993	2.41081	236.419	6.24444	2.008	196.918	5.86667	2.08014	203.992	5.76246
4.27653	419.384	5.10877	2.41481	236.812	6.25392	2.008	196.918	5.87379	2.08416	204.386	5.76957
4.28053	419.777	5.12061	2.41481	236.812	6.26576	2.008	196.918	5.88326	2.08416	204.386	5.77904
4.27653	419.384	5.12534	2.41682	237.009	6.2776	2.01202	197.311	5.89747	2.08416	204.386	5.78379
4.28053	419.777	5.13246	2.42083	237.402	6.28471	2.01202	197.311	5.9022	2.08416	204.386	5.79326
4.28053	419.777	5.13956	2.42083	237.402	6.29537	2.01602	197.704	5.91167	2.08816	204.779	5.80746
4.28053	419.777	5.14666	2.42283	237.598	6.30366	2.01602	197.704	5.91879	2.08816	204.779	5.81457
4.27653	419.384	5.14903	2.42483	237.795	6.31669	2.02002	198.097	5.93063	2.08816	204.779	5.82167
4.27251	418.991	5.14666	2.42684	237.992	6.32497	2.02404	198.491	5.94247	2.08816	204.779	5.82879
4.27653	419.384	5.14903	2.42884	238.188	6.33207	2.02404	198.491	5.9472	2.09217	205.171	5.83826
4.28053	419.777	5.15377	2.42884	238.188	6.34391	2.02404	198.491	5.95667	2.09217	205.171	5.84299
4.28053	419.777	5.16087	2.43285	238.581	6.35576	2.02804	198.883	5.96851	2.09618	205.565	5.85483
4.27653	419.384	5.16799	2.43485	238.778	6.36406	2.02804	198.883	5.97563	2.09618	205.565	5.86194
4.27653	419.384	5.17509	2.43685	238.974	6.37234	2.03205	199.276	5.98747	2.09618	205.565	5.87141
4.27653	419.384	5.18456	2.43886	239.17	6.37944	2.03205	199.276	5.99694	2.09618	205.565	5.87851
4.27653	419.384	5.19166	2.43886	239.171	6.38891	2.03606	199.67	6.00641	2.09618	205.565	5.88799
4.28053	419.777	5.19877	2.44287	239.564	6.39721	2.04007	200.062	6.02063	2.09618	205.565	5.8951
4.27653	419.384	5.21061	2.44287	239.564	6.40906	2.04007	200.062	6.02536	2.09618	205.565	5.89983
4.27653	419.384	5.22246	2.44688	239.957	6.41971	2.04407	200.455	6.03247	2.09618	205.565	5.90694
4.27653	419.384	5.22483	2.44888	240.153	6.42681	2.04407	200.455	6.04431	2.10019	205.958	5.91404
4.27653	419.384	5.23193	2.44888	240.153	6.43511	2.04809	200.849	6.05379	2.10019	205.958	5.93063
4.27653	419.384	5.23667	2.45089	240.35	6.44576	2.04809	200.849	6.06089	2.10019	205.958	5.93536
4.28053	419.777	5.24614	2.45489	240.743	6.45642	2.05209	201.241	6.07273	2.10019	205.958	5.94247
4.27653	419.384	5.25561	2.4569	240.939	6.46708	2.05209	201.241	6.07984	2.10019	205.958	5.95431
4.28053	419.777	5.26271	2.4569	240.939	6.48129	2.0561	201.634	6.09169	2.10019	205.958	5.96141
4.28053	419.777	5.26983	2.45891	241.136	6.48721	2.0561	201.634	6.10116	2.10019	205.958	5.96851
4.28053	419.777	5.27219	2.46091	241.333	6.49669	2.06011	202.028	6.11063	2.10419	206.351	5.97563
4.27653	419.384	5.28167	2.46091	241.333	6.50616	2.06011	202.028	6.12247	2.10419	206.351	5.9851
4.27653	419.384	5.28403	2.46491	241.725	6.51444	2.06011	202.028	6.13431	2.10419	206.351	5.99694
4.27653	419.384	5.28877	2.46691	241.922	6.52629	2.06412	202.421	6.14616	2.10821	206.744	6.00404
4.28053	419.777	5.29587	2.46892	242.119	6.53695	2.06412	202.421	6.158	2.10821	206.744	6.01116
4.27653	419.384	5.30299	2.47093	242.315	6.54642	2.06812	202.813	6.16984	2.10821	206.744	6.01826
4.27653	419.384	5.30536	2.47493	242.708	6.55589	2.06812	202.813	6.17694	2.11221	207.137	6.0301
4.27653	419.384	5.30771	2.47493	242.708	6.56301	2.07614	203.6	6.18641	2.11221	207.137	6.03957
4.27653	419.384	5.31009	2.47694	242.904	6.57248	2.07614	203.6	6.19589	2.11621	207.53	6.04667
4.27653	419.384	5.31246	2.47694	242.904	6.58076	2.08014	203.992	6.20537	2.11621	207.53	6.05616
4.27653	419.384	5.31719	2.48095	243.298	6.58906	2.08014	203.992	6.21484	2.12023	207.924	6.06326
4.27653	419.384	5.31956	2.48095	243.298	6.59971	2.08416	204.386	6.22194	2.12023	207.924	6.07036
4.27653	419.384	5.31956	2.48496	243.691	6.61037	2.08416	204.386	6.23379	2.12423	208.316	6.07984
4.27653	419.384	5.32193	2.48696	243.887	6.61866	2.08816	204.779	6.24563	2.12423	208.316	6.08694
4.27653	419.384	5.31956	2.48696	243.887	6.62814	2.08816	204.779	6.2551	2.12423	208.316	6.09404
4.27653	419.384	5.3243	2.48896	244.084	6.63761	2.08816	204.779	6.26694	2.12423	208.316	6.10116
4.27653	419.384	5.32903	2.49097	244.28	6.64826	2.09217	205.171	6.27406	2.12824	208.709	6.11063
4.28053	419.777	5.33851	2.49097	244.28	6.65892	2.09217	205.171	6.28353	2.12824	208.709	6.1201
4.28053	419.777	5.34561	2.49298	244.477	6.6684	2.09618	205.565	6.29537	2.12824	208.709	6.12957
4.28053	419.777	5.35036	2.49498	244.674	6.67787	2.09618	205.565	6.30484	2.12824	208.709	6.13669
4.27653	419.384	5.35746	2.49498	244.674	6.68853	2.10019	205.958	6.31431	2.12824	208.709	6.14616
4.28053	419.777	5.36456	2.49898	245.066	6.70037	2.10019	205.958	6.32141	2.13225	209.103	6.158
4.28053	419.777	5.37167	2.49898	245.066	6.70748	2.10019	205.958	6.32853	2.13225	209.103	6.1651
4.28053	419.777	5.3764	2.50098	245.263	6.7205	2.10419	206.351	6.34037	2.13225	209.103	6.1722
4.28053	419.777	5.38114	2.50098	245.263	6.72998	2.10821	206.744	6.3451	2.13225	209.103	6.18169
4.27653	419.384	5.38114	2.505	245.657	6.73709	2.10821	206.744	6.35221	2.13626	209.495	6.19353
4.26451	418.205	5.04246	2.507	245.853	6.74656	2.11221	207.137	6.36406	2.13626	209.495	6.20063
4.26851	418.598	5.04246	2.509	246.049	6.75603	2.11621	207.53	6.3759	2.13626	209.495	6.2101
4.26851	418.598	5.04009	2.509	246.049	6.76432	2.11621	207.53	6.38774	2.13626	209.495	6.21957
4.26851	418.598	5.04009	2.51301	246.442	6.7738	2.12023	207.924	6.39957	2.14026	209.888	6.23616
4.26851	418.598	5.04009	2.51301	246.442	6.78445	2.12023	207.924	6.40906	2.14026	209.888	6.23853
4.26851	418.598	5.04009	2.51501	246.639	6.7963	2.12023	207.924	6.41853	2.13626	209.495	6.25037
4.26851	418.598	5.04009	2.51702	246.836	6.8034	2.12423	208.316	6.43037	2.14026	209.888	6.25747
4.26451	418.205	5.04009	2.51902	247.032	6.81643	2.12423	208.316	6.43984	2.14026	209.888	6.26457
4.26851	418.598	5.04009	2.52103	247.228	6.82353	2.12423	208.316	6.44931	2.14026	209.888	6.27169
4.26451	418.205	5.04009	2.52303	247.425	6.83656	2.12824	208.709	6.45879	2.14428	210.282	6.28116
4.26851	418.598	5.04009	2.52503	247.621	6.84603	2.12824	208.709	6.47537	2.14428	210.282	6.28826
4.26851	418.598	5.04009	2.52503	247.621	6.85432	2.13225	209.103	6.48247	2.14428	210.282	6.29063
4.26851	418.598	5.04009	2.52503	247.621	6.8638	2.13225	209.103	6.48959	2.14428	210.282	6.30957
4.26851	418.598	5.04246	2.52704	247.818	6.87682	2.13626	209.495	6.49906	2.14428	210.282	6.31669
4.26851	418.598	5.04246	2.52905	248.015	6.88748	2.13626	209.495	6.50853	2.14428	210.282	6.32616
4.26851	418.598	5.04009	2.52905	248.015	6.89696	2.14026	209.888	6.51563	2.14828	210.674	6.33563
4.26451	418.205	5.04009	2.53505	248.604	6.90879	2.14026	209.888	6.52274	2.14428	210.282	6.3451
4.26451	418.205	5.04246	2.53505	248.604	6.91827	2.14428	210.282	6.53459	2.14828	210.674	6.35221
4.26451	418.205	5.04009	2.53706	248.801	6.92774	2.14428	210.282	6.54643	2.14828	210.674	6.36641
4.26451	418.205	5.04246	2.53906	248.997	6.93603	2.14828	210.674	6.5559	2.14828	210.674	6.37353
4.26451	418.205	5.04246	2.53906	248.997	6.94669	2.14828	210.674	6.563	2.14828	210.674	6.383
4.26451	418.205	5.04009	2.54107	249.194	6.95617	2.14828	210.674	6.56774	2.14828	210.674	6.38774
4.26451	418.205	5.04009	2.54307	249.39	6.96801	2.1523	211.068	6.57959	2.14828	210.674	6.39957
4.26451	418.205	5.04246	2.54307	249.39	6.97511	2.1523	211.068	6.59143	2.1523	211.068	6.41379
4.26451	418.205	5.04246	2.54708	249.783	6.98459	2.1523	211.068	6.60327	2.1523	211.068	6.42326
4.26451	418.205	5.04246	2.54708	249.783	6.99288	2.1563	211.461	6.61747	2.1523	211.068	6.43037
4.26451	418.205	5.04246	2.54908	249.98	7.00354	2.1563	211.461	6.62931	2.1563	211.461	6.43747
4.26451	418.205	5.04246	2.55109	250.176	7.01301	2.1603	211.854	6.63406	2.1563	211.461	6.44459
4.26451	418.205	5.04246	2.55309	250.372	7.02366	2.16432	212.247	6.64353	2.1563	211.461	6.45643
4.26451	418.205	5.04009	2.5551	250.569	7.03432	2.16432	212.247	6.653	2.1563	211.461	6.46353
4.26451	418.205	5.04009	2.5551	250.569	7.04143	2.16832	212.64	6.66721	2.1563	211.461	6.47537
4.26451	418.205	5.04246	2.5551	250.569	7.05327	2.16832	212.64	6.67431	2.1563	211.461	6.48247
4.26451	418.205	5.04246	2.5591	250.962	7.0663	2.16832	212.64	6.6838	2.1563	211.461	6.49194
4.26451	418.205	5.04009	2.5591	250.962	7.07577	2.17233	213.033	6.69564	2.1603	211.854	6.50143
4.26049	417.811	5.04009	2.5611	251.158	7.08406	2.17233	213.033	6.70747	2.1603	211.854	6.50616
4.26049	417.811	5.04246	2.56111	251.159	7.09235	2.17634	213.426	6.71696	2.1603	211.854	6.518
4.26049	417.811	5.04246	2.56511	251.551	7.10301	2.17634	213.426	6.72643	2.16432	212.247	6.52747
4.26049	417.811	5.04246	2.56511	251.551	7.11012	2.18035	213.819	6.73827	2.16432	212.247	6.53694
4.26049	417.811	5.04246	2.56712	251.748	7.12078	2.18035	213.819	6.743	2.16432	212.247	6.54406
4.26049	417.811	5.04246	2.57112	252.141	7.13499	2.18435	214.212	6.75011	2.16432	212.247	6.5559
4.26049	417.811	5.04009	2.57112	252.141	7.14328	2.18435	214.212	6.76431	2.16432	212.247	6.56063
4.25649	417.419	5.04009	2.57513	252.534	7.15156	2.18435	214.212	6.7738	2.16432	212.247	6.57011
4.26049	417.811	5.04246	2.57513	252.534	7.16222	2.18837	214.606	6.78327	2.16832	212.64	6.57721
4.25649	417.419	5.04246	2.57714	252.731	7.17051	2.18837	214.606	6.79749	2.16832	212.64	6.58669
4.25649	417.419	5.04246	2.57714	252.731	7.18117	2.19237	214.998	6.80221	2.16832	212.64	6.59853
4.25649	417.419	5.04009	2.58115	253.124	7.19301	2.19237	214.998	6.81169	2.16832	212.64	6.608
4.25649	417.419	5.04009	2.58315	253.32	7.20012	2.19638	215.391	6.82353	2.16832	212.64	6.61511
4.25649	417.419	5.04009	2.58315	253.32	7.21078	2.19638	215.391	6.83774	2.16832	212.64	6.62221
4.25248	417.026	5.04009	2.58515	253.517	7.22144	2.20039	215.785	6.84721	2.16432	212.247	6.63406
4.25248	417.026	5.04009	2.58716	253.713	7.22854	2.20039	215.785	6.85196	2.16832	212.64	6.64116
4.25248	417.026	5.04009	2.58716	253.713	7.23683	2.2044	216.177	6.85906	2.17233	213.033	6.653
4.25248	417.026	5.04009	2.58916	253.91	7.24275	2.2044	216.177	6.87327	2.16832	212.64	6.65774
4.25248	417.026	5.04009	2.58916	253.91	7.25459	2.2084	216.57	6.88749	2.16832	212.64	6.67196
4.25248	417.026	5.04009	2.59117	254.107	7.26288	2.21242	216.964	6.89459	2.16832	212.64	6.6838
4.25248	417.026	5.04009	2.59117	254.107	7.27236	2.21242	216.964	6.90169	2.17233	213.033	6.68853
4.25248	417.026	5.04009	2.59517	254.499	7.28064	2.21242	216.964	6.9159	2.16832	212.64	6.69327
4.25248	417.026	5.04009	2.59517	254.499	7.29012	2.21642	217.356	6.92774	2.16832	212.64	6.70511
4.25248	417.026	5.04009	2.59918	254.893	7.30078	2.21642	217.356	6.93486	2.16832	212.64	6.71696
4.25248	417.026	5.04009	2.59918	254.893	7.31262	2.21642	217.356	6.94196	2.16832	212.64	6.72643
4.24847	416.632	5.04009	2.60319	255.286	7.32209	2.22042	217.749	6.9538	2.16832	212.64	6.73116
4.24847	416.632	5.04009	2.60519	255.482	7.33275	2.22042	217.749	6.9609	2.17233	213.033	6.74064
4.24446	416.24	5.04009	2.60519	255.482	7.33986	2.22042	217.749	6.97037	2.17634	213.426	6.74774
4.24446	416.24	5.04009	2.60719	255.678	7.3517	2.22444	218.143	6.98221	2.17634	213.426	6.75721
4.24446	416.24	5.04009	2.60719	255.678	7.36354	2.22444	218.143	6.99643	2.17634	213.426	6.76669
4.24446	416.24	5.04009	2.6112	256.072	7.37301	2.22444	218.143	7.00354	2.17634	213.426	6.7738
4.24046	415.847	5.04009	2.6092	255.875	7.37894	2.22444	218.143	7.01064	2.17634	213.426	6.78327
4.24046	415.847	5.04009	2.6112	256.072	7.38959	2.23245	218.928	7.02486	2.17634	213.426	6.788
4.24046	415.847	5.04009	2.61321	256.269	7.39907	2.23245	218.928	7.03433	2.18035	213.819	6.79511
4.23644	415.453	5.04009	2.61521	256.465	7.40973	2.23646	219.322	7.0438	2.18035	213.819	6.80459
4.23644	415.453	5.04009	2.61722	256.661	7.4192	2.23646	219.322	7.05801	2.18035	213.819	6.81406
4.23644	415.453	5.04009	2.61922	256.858	7.42631	2.24047	219.715	7.06511	2.18035	213.819	6.82353
4.23644	415.453	5.04009	2.61722	256.661	7.43341	2.24047	219.715	7.07696	2.18035	213.819	6.833
4.23244	415.061	5.04009	2.61922	256.858	7.44171	2.24447	220.107	7.08406	2.18035	213.819	6.84249
4.23244	415.061	5.04009	2.62123	257.054	7.45118	2.24447	220.107	7.09354	2.18035	213.819	6.84484
4.22844	414.668	5.04009	2.62123	257.054	7.46065	2.24849	220.501	7.10301	2.18435	214.212	6.85669
4.22844	414.668	5.04009	2.62323	257.251	7.46894	2.24849	220.501	7.11486	2.18435	214.212	6.86617
4.22844	414.668	5.03771	2.62323	257.251	7.48078	2.24849	220.501	7.12433	2.18435	214.212	6.88037
4.22844	414.668	5.04009	2.62524	257.448	7.48906	2.25249	220.894	7.13617	2.18435	214.212	6.88984
4.22844	414.668	5.04009	2.62724	257.644	7.49618	2.25249	220.894	7.14564	2.18435	214.212	6.89933
4.22442	414.274	5.03771	2.62924	257.84	7.51039	2.25249	220.894	7.15511	2.18837	214.606	6.91117
4.22442	414.274	5.04009	2.63125	258.037	7.51868	2.25249	220.894	7.16223	2.18435	214.212	6.91827
4.22442	414.274	5.04009	2.63325	258.234	7.52696	2.26051	221.68	7.1717	2.18837	214.606	6.92064
4.22442	414.274	5.04009	2.63525	258.43	7.53762	2.25649	221.286	7.18117	2.18837	214.606	6.93249
4.22042	413.881	5.04009	2.63726	258.627	7.54709	2.26051	221.68	7.19301	2.18837	214.606	6.94433
4.22042	413.881	5.04009	2.63726	258.627	7.55775	2.26451	222.073	7.20249	2.18837	214.606	6.95617
4.22042	413.881	5.04009	2.63926	258.823	7.56723	2.26451	222.073	7.21433	2.19237	214.998	6.96327
4.20839	412.702	5.03771	2.64126	259.019	7.57434	2.26852	222.466	7.22854	2.18837	214.606	6.97037
4.20438	412.308	5.03771	2.64327	259.216	7.58144	2.26852	222.466	7.23564	2.19237	214.998	6.97511
4.20438	412.308	5.04009	2.64527	259.413	7.59091	2.27253	222.859	7.24511	2.19237	214.998	6.98696
4.20037	411.916	5.03771	2.64728	259.61	7.60157	2.27253	222.859	7.25696	2.19237	214.998	6.99406
4.19637	411.523	5.04009	2.65129	260.002	7.60868	2.27253	222.859	7.26643	2.19237	214.998	6.9988
4.19637	411.523	5.03771	2.65129	260.002	7.61578	2.27654	223.252	7.27354	2.19237	214.998	7.0059
4.19235	411.129	5.04009	2.65129	260.002	7.62763	2.27654	223.252	7.28539	2.19237	214.998	7.01537
4.18835	410.737	5.03771	2.65329	260.199	7.6371	2.28054	223.645	7.29249	2.19237	214.998	7.02486
4.18835	410.737	5.03771	2.65329	260.199	7.64539	2.28054	223.645	7.30433	2.19237	214.998	7.03196
4.19235	411.129	5.03771	2.6573	260.592	7.65249	2.28054	223.645	7.3138	2.19638	215.391	7.04143
4.18835	410.737	5.03771	2.6573	260.592	7.65841	2.28054	223.645	7.32327	2.19638	215.391	7.04854
4.18835	410.737	5.03771	2.6593	260.788	7.6667	2.28456	224.039	7.33039	2.19638	215.391	7.05564
4.18435	410.344	5.03771	2.6593	260.788	7.67736	2.28456	224.039	7.34223	2.19237	214.998	7.06749
4.18033	409.95	5.03771	2.66131	260.985	7.68565	2.28856	224.431	7.35407	2.19638	215.391	7.07459
4.18033	409.95	5.03771	2.66131	260.985	7.69513	2.28856	224.431	7.36591	2.19638	215.391	7.07933
4.17633	409.558	5.03771	2.66331	261.181	7.70223	2.28856	224.431	7.37301	2.19638	215.391	7.0888
4.17633	409.558	5.03771	2.66732	261.575	7.71171	2.29256	224.824	7.38486	2.19638	215.391	7.10064
4.17633	409.558	5.03771	2.66932	261.771	7.72236	2.29256	224.824	7.3967	2.19638	215.391	7.10774
4.17633	409.558	5.03771	2.67132	261.967	7.73184	2.29658	225.218	7.40854	2.19638	215.391	7.11486
4.16831	408.771	5.04009	2.67132	261.967	7.73894	2.29658	225.218	7.41329	2.20039	215.785	7.11959
4.16831	408.771	5.03771	2.67333	262.164	7.74841	2.30058	225.61	7.42276	2.20039	215.785	7.13143
4.1603	407.986	5.03771	2.67534	262.361	7.75434	2.30058	225.61	7.43933	2.19638	215.391	7.14327
4.1603	407.986	5.03771	2.67934	262.754	7.76618	2.30459	226.003	7.45354	2.20039	215.785	7.15039
4.1603	407.986	5.03771	2.67934	262.754	7.7721	2.30459	226.003	7.46301	2.19638	215.391	7.16223
4.15628	407.592	5.04009	2.68134	262.95	7.78276	2.3086	226.397	7.47249	2.20039	215.785	7.16696
4.15628	407.592	5.03771	2.68335	263.146	7.79342	2.3086	226.397	7.4796	2.20039	215.785	7.17643
4.15628	407.592	5.04009	2.68535	263.343	7.80171	2.31261	226.789	7.4938	2.20039	215.785	7.18354
4.14827	406.807	5.04009	2.68535	263.343	7.81236	2.31261	226.789	7.50091	2.20039	215.785	7.19064
4.14827	406.807	5.03534	2.68736	263.54	7.82184	2.31662	227.183	7.51039	2.20039	215.785	7.20011
4.14426	406.413	5.03771	2.69137	263.933	7.83013	2.31261	226.789	7.51986	2.20039	215.785	7.20959
4.14426	406.413	5.03771	2.68535	263.343	7.84197	2.31662	227.183	7.5317	2.2044	216.177	7.21907
4.13625	405.628	5.03771	2.68736	263.54	7.84907	2.32063	227.576	7.54354	2.2084	216.57	7.2238
4.13223	405.234	5.03771	2.68736	263.54	7.85855	2.32063	227.576	7.55539	2.2084	216.57	7.23327
4.12823	404.841	5.03771	2.68936	263.737	7.86803	2.32463	227.969	7.56249	2.2084	216.57	7.24276
4.12823	404.841	5.03771	2.69337	264.129	7.8775	2.32463	227.969	7.57433	2.2084	216.57	7.25459
4.12823	404.841	5.03771	2.69137	263.933	7.8846	2.32463	227.969	7.58381	2.2084	216.57	7.26643
4.12423	404.448	5.03771	2.69738	264.522	7.89407	2.32865	228.362	7.59566	2.2084	216.57	7.27354
4.12021	404.055	5.03771	2.69537	264.325	7.90236	2.33265	228.755	7.6075	2.2084	216.57	7.28064
4.12021	404.055	5.03771	2.70139	264.916	7.91184	2.33265	228.755	7.6146	2.21242	216.964	7.29011
4.11621	403.662	5.03534	2.70138	264.915	7.92013	2.33265	228.755	7.63117	2.21242	216.964	7.29723
4.11621	403.662	5.03771	2.70139	264.916	7.93079	2.33666	229.148	7.64066	2.21242	216.964	7.3067
4.1122	403.269	5.03771	2.70138	264.915	7.94619	2.33666	229.148	7.65013	2.21242	216.964	7.31854
4.10819	402.876	5.03771	2.70138	264.915	7.95447	2.34067	229.541	7.66434	2.21242	216.964	7.32564
4.10819	402.876	5.03534	2.70138	264.915	7.96276	2.34067	229.541	7.67144	2.21242	216.964	7.33511
4.10018	402.09	5.03771	2.70339	265.112	7.96868	2.34067	229.541	7.68566	2.21242	216.964	7.34696
4.10018	402.09	5.03771	2.7074	265.505	7.97934	2.34468	229.934	7.69276	2.21642	217.356	7.35407
4.09616	401.696	5.03534	2.7094	265.702	7.98645	2.34468	229.934	7.70223	2.21642	217.356	7.36117
4.09616	401.696	5.03771	2.7114	265.898	7.99829	2.34468	229.934	7.71644	2.21642	217.356	7.37064
4.08816	400.911	5.03771	2.71541	266.291	8.00895	2.34868	230.327	7.72354	2.21642	217.356	7.37539
4.08816	400.911	5.03771	2.7074	265.505	8.01486	2.34868	230.327	7.73301	2.21642	217.356	7.38486
4.08816	400.911	5.03534	2.7114	265.898	8.02434	2.34868	230.327	7.74486	2.21642	217.356	7.39433
4.08014	400.125	5.03534	2.7114	265.898	8.03026	2.34868	230.327	7.76381	2.21642	217.356	7.4038
4.07613	399.732	5.03771	2.71341	266.094	8.04092	2.3527	230.721	7.76854	2.21642	217.356	7.41091
4.07613	399.732	5.03771	2.71541	266.291	8.05158	2.3527	230.721	7.78039	2.22042	217.749	7.42276
4.07212	399.338	5.03771	2.71541	266.291	8.06105	2.3527	230.721	7.7875	2.21642	217.356	7.43223
4.06811	398.946	5.03771	2.71541	266.291	8.06934	2.3567	231.113	7.8017	2.22042	217.749	7.4417
4.06811	398.946	5.03771	2.71341	266.094	8.07882	2.3607	231.506	7.81119	2.22042	217.749	7.4488
4.0641	398.552	5.03771	2.71541	266.291	8.08829	2.3607	231.506	7.82066	2.22042	217.749	7.45829
4.0641	398.552	5.03771	2.71541	266.291	8.09776	2.3607	231.506	7.82776	2.22042	217.749	7.46776
4.06009	398.159	5.03771	2.71742	266.488	8.10487	2.3607	231.506	7.84197	2.22042	217.749	7.4796
4.06009	398.159	5.03534	2.71942	266.684	8.11198	2.36872	232.292	7.84907	2.22042	217.749	7.4867
4.05207	397.373	5.03771	2.71742	266.488	8.12381	2.36472	231.9	7.85854	2.22042	217.749	7.49617
4.04807	396.98	5.03771	2.72143	266.881	8.13092	2.36872	232.292	7.86803	2.22042	217.749	7.50329
4.04807	396.98	5.03771	2.72343	267.077	8.13921	2.36872	232.292	7.8775	2.22444	218.143	7.51513
4.04005	396.193	5.03771	2.72343	267.077	8.14751	2.36872	232.292	7.88934	2.22444	218.143	7.5246
4.03605	395.801	5.03771	2.72544	267.274	8.15698	2.37273	232.685	7.89644	2.22444	218.143	7.5317
4.03204	395.408	5.03771	2.72744	267.47	8.16408	2.37674	233.079	7.91066	2.22444	218.143	7.54354
4.02803	395.014	5.03771	2.72543	267.273	8.17829	2.37674	233.079	7.91776	2.22444	218.143	7.55301
4.02402	394.622	5.03534	2.72543	267.273	8.18658	2.37674	233.079	7.93197	2.22444	218.143	7.56013
4.02402	394.622	5.03771	2.72945	267.667	8.19605	2.38075	233.471	7.94619	2.22444	218.143	7.56486
4.016	393.835	5.03534	2.72945	267.667	8.20316	2.38075	233.471	7.95566	2.22444	218.143	7.57907
4.016	393.835	5.03771	2.73345	268.06	8.21145	2.37674	233.079	7.96513	2.22444	218.143	7.58617
4.00799	393.05	5.03771	2.73345	268.06	8.21855	2.38475	233.864	7.9746	2.22444	218.143	7.59801
3.99997	392.263	5.03771	2.73545	268.256	8.22921	2.38475	233.864	7.97697	2.22444	218.143	7.60276
3.99997	392.263	5.03771	2.73746	268.453	8.23869	2.38877	234.258	7.98644	2.22444	218.143	7.60986
3.99597	391.871	5.03534	2.73946	268.649	8.24698	2.38877	234.258	7.99591	2.22444	218.143	7.61933
3.99195	391.477	5.03771	2.73545	268.256	8.25882	2.39277	234.651	8.01013	2.22444	218.143	7.62881
3.98795	391.084	5.03771	2.73345	268.06	8.26593	2.38877	234.258	8.01724	2.22444	218.143	7.63829
3.98395	390.692	5.03771	2.73745	268.452	8.27421	2.39277	234.651	8.02909	2.22844	218.536	7.64539
3.97993	390.298	5.03771	2.73946	268.649	8.2825	2.39277	234.651	8.03381	2.22844	218.536	7.65486
3.97593	389.905	5.03771	2.74146	268.846	8.28961	2.39677	235.043	8.0504	2.22844	218.536	7.66197
3.96791	389.119	5.03771	2.74146	268.846	8.2979	2.40079	235.437	8.06224	2.22844	218.536	7.67381
3.96791	389.119	5.03771	2.74347	269.043	8.30382	2.40079	235.437	8.07171	2.22844	218.536	7.68091
3.9599	388.333	5.03534	2.74547	269.239	8.31329	2.40079	235.437	8.08829	2.22844	218.536	7.69276
3.95588	387.94	5.03771	2.74547	269.239	8.32158	2.40079	235.437	8.10013	2.22844	218.536	7.69986
3.95188	387.547	5.03771	2.74547	269.239	8.32987	2.40479	235.83	8.10724	2.22844	218.536	7.7117
3.94788	387.154	5.03771	2.74747	269.435	8.33698	2.40479	235.83	8.11671	2.22844	218.536	7.71881
3.93986	386.368	5.03771	2.74748	269.436	8.34645	2.40479	235.83	8.12619	2.22844	218.536	7.72829
3.93585	385.975	5.03771	2.75148	269.828	8.35711	2.4088	236.222	8.13803	2.22844	218.536	7.74013
3.93184	385.581	5.03771	2.75349	270.025	8.36422	2.4088	236.222	8.14513	2.23245	218.928	7.7496
3.92383	384.796	5.03771	2.74547	269.239	8.37961	2.4088	236.222	8.15697	2.23245	218.928	7.75434
3.91981	384.402	5.03771	2.74547	269.239	8.38671	2.41281	236.616	8.17119	2.23245	218.928	7.7567
3.90779	383.223	5.03771	2.74747	269.435	8.395	2.41281	236.616	8.18066	2.23245	218.928	7.76619
3.90378	382.831	5.03771	2.74948	269.632	8.4033	2.41281	236.616	8.19013	2.23245	218.928	7.77566
3.89977	382.437	5.03771	2.74948	269.632	8.41396	2.41682	237.009	8.19724	2.23245	218.928	7.7875
3.89176	381.651	5.03771	2.74948	269.632	8.41869	2.41682	237.009	8.20434	2.22844	218.536	7.7946
3.88374	380.865	5.03771	2.75148	269.828	8.43053	2.42082	237.401	8.21381	2.22844	218.536	7.8017
3.87572	380.078	5.03771	2.75349	270.025	8.43646	2.42082	237.401	8.22329	2.22844	218.536	7.80881
3.8637	378.899	5.03534	2.75349	270.025	8.44356	2.42484	237.795	8.2375	2.22844	218.536	7.82066
3.85569	378.114	5.03534	2.75549	270.222	8.45185	2.42484	237.795	8.24461	2.22844	218.536	7.82776
3.84367	376.935	5.03771	2.7575	270.418	8.46014	2.42484	237.795	8.25646	2.22844	218.536	7.83723
3.83565	376.148	5.03771	2.7595	270.615	8.46843	2.42484	237.795	8.27066	2.22844	218.536	7.84671
3.81962	374.577	5.03771	2.76151	270.811	8.47672	2.42484	237.795	8.27777	2.23245	218.928	7.85619
3.8116	373.79	5.04009	2.75349	270.025	8.49211	2.43284	238.581	8.28961	2.23245	218.928	7.86329
3.80358	373.004	5.03771	2.7575	270.418	8.49804	2.42884	238.188	8.29671	2.23245	218.928	7.86803
3.79156	371.825	5.03771	2.7575	270.418	8.50514	2.43284	238.581	8.30619	2.23245	218.928	7.87987
3.77553	370.253	5.03771	2.7595	270.614	8.51106	2.43284	238.581	8.31566	2.23245	218.928	7.88697
3.7595	368.681	5.03771	2.7595	270.614	8.51816	2.43686	238.974	8.3275	2.23245	218.928	7.90119
3.74748	367.502	5.03771	2.76351	271.008	8.52527	2.43686	238.974	8.33699	2.23245	218.928	7.90829
3.73544	366.322	5.03771	2.76351	271.008	8.53119	2.43686	238.974	8.34171	2.23245	218.928	7.91776
3.72342	365.143	5.03771	2.76752	271.401	8.53948	2.44086	239.367	8.35119	2.23245	218.928	7.9225
3.70739	363.571	5.03771	2.76952	271.597	8.54777	2.44086	239.367	8.3654	2.23245	218.928	7.9296
3.69136	361.999	5.03534	2.77353	271.99	8.55487	2.44086	239.367	8.37487	2.23245	218.928	7.94144
3.67934	360.82	5.03771	2.77152	271.793	8.56316	2.44487	239.76	8.38671	2.23646	219.322	7.95091
3.66732	359.641	5.03771	2.77554	272.187	8.57146	2.44487	239.76	8.39619	2.23646	219.322	7.9604
3.65128	358.068	5.03534	2.76752	271.401	8.58566	2.44487	239.76	8.4033	2.23646	219.322	7.96513
3.63525	356.496	5.03771	2.76752	271.401	8.59041	2.44888	240.154	8.4104	2.23646	219.322	7.97224
3.61922	354.924	5.03771	2.76752	271.401	8.59869	2.44888	240.154	8.41987	2.24047	219.715	7.98171
3.60318	353.351	5.03771	2.77153	271.794	8.60698	2.44888	240.154	8.42934	2.24047	219.715	7.98644
3.59116	352.172	5.03771	2.77153	271.794	8.61291	2.44888	240.154	8.44119	2.23646	219.322	7.99356
3.57513	350.6	5.03771	2.77353	271.99	8.62119	2.45289	240.546	8.45067	2.24047	219.715	8.00066
3.56311	349.421	5.03771	2.77553	272.187	8.6283	2.45689	240.939	8.46014	2.24047	219.715	8.0125
3.54707	347.848	5.03771	2.77553	272.187	8.6354	2.45689	240.939	8.46724	2.24047	219.715	8.01724
3.53504	346.669	5.03771	2.77954	272.58	8.64488	2.45689	240.939	8.47909	2.24447	220.107	8.02671
3.52302	345.49	5.03771	2.77954	272.58	8.6508	2.45689	240.939	8.48619	2.24047	219.715	8.03619
3.511	344.311	5.03771	2.77753	272.383	8.66264	2.46091	241.333	8.5004	2.24047	219.715	8.04566
3.49497	342.739	5.03771	2.77753	272.383	8.66856	2.46491	241.725	8.50751	2.24047	219.715	8.05513
3.48294	341.56	5.03771	2.77954	272.58	8.67685	2.46091	241.333	8.51936	2.24047	219.715	8.06224
3.47092	340.381	5.03534	2.78355	272.973	8.68278	2.46491	241.725	8.53119	2.24047	219.715	8.07171
3.4589	339.202	5.03771	2.78355	272.973	8.68869	2.46491	241.725	8.54303	2.24047	219.715	8.07881
3.45088	338.415	5.03534	2.78555	273.169	8.69461	2.46892	242.118	8.55487	2.24047	219.715	8.08829
3.43885	337.236	5.03771	2.78756	273.366	8.70291	2.46892	242.118	8.56436	2.24047	219.715	8.09303
3.42283	335.665	5.03771	2.79157	273.759	8.71238	2.47293	242.512	8.57146	2.24447	220.107	8.09776
3.41881	335.271	5.03534	2.78555	273.169	8.72541	2.47293	242.512	8.58093	2.24447	220.107	8.10724
3.40679	334.092	5.03771	2.78756	273.366	8.73251	2.47293	242.512	8.5904	2.24447	220.107	8.11671
3.39878	333.306	5.03534	2.78555	273.169	8.7408	2.47293	242.512	8.60224	2.24447	220.107	8.12619
3.38676	332.127	5.03771	2.78956	273.562	8.74791	2.47293	242.512	8.61409	2.24447	220.107	8.13329
3.37473	330.948	5.03771	2.78956	273.562	8.75619	2.47694	242.904	8.61883	2.24447	220.107	8.1404
3.36671	330.162	5.03534	2.79157	273.759	8.76331	2.47694	242.904	8.62593	2.24447	220.107	8.14987
3.35469	328.982	5.03771	2.79357	273.955	8.76922	2.47694	242.904	8.63777	2.24447	220.107	8.15934
3.34266	327.803	5.03771	2.79157	273.759	8.77751	2.48095	243.298	8.64724	2.24849	220.501	8.16644
3.33064	326.624	5.03771	2.79557	274.152	8.78817	2.48095	243.298	8.65909	2.24849	220.501	8.17356
3.32262	325.838	5.03771	2.79558	274.152	8.79646	2.48095	243.298	8.66856	2.25249	220.894	8.18303
3.3106	324.659	5.03534	2.79558	274.152	8.80356	2.48496	243.691	8.67567	2.24849	220.501	8.19013
3.29857	323.48	5.03534	2.79157	273.759	8.81541	2.48496	243.691	8.68989	2.24849	220.501	8.19961
3.29457	323.087	5.03771	2.79558	274.152	8.82251	2.48496	243.691	8.69461	2.24849	220.501	8.20671
3.27854	321.515	5.03534	2.79558	274.152	8.8308	2.49298	244.477	8.7112	2.25249	220.894	8.21381
3.26651	320.335	5.03771	2.79357	273.955	8.83791	2.49298	244.477	8.72067	2.25249	220.894	8.22093
3.25448	319.156	5.03534	2.79758	274.349	8.84265	2.49298	244.477	8.73014	2.24849	220.501	8.22803
3.24647	318.37	5.03771	2.80159	274.742	8.85212	2.49298	244.477	8.73961	2.25249	220.894	8.23513
3.23445	317.191	5.03771	2.80159	274.742	8.86041	2.49298	244.477	8.74909	2.25249	220.894	8.24224
3.22643	316.405	5.03771	2.80359	274.938	8.86751	2.49298	244.477	8.7562	2.25249	220.894	8.24697
3.21441	315.226	5.03771	2.8076	275.331	8.87699	2.49698	244.87	8.7704	2.25249	220.894	8.26119
3.19838	313.654	5.03771	2.8076	275.331	8.88409	2.49698	244.87	8.77514	2.25249	220.894	8.2683
3.19036	312.867	5.03534	2.80359	274.938	8.8983	2.50098	245.263	8.78461	2.25249	220.894	8.28013
3.17834	311.688	5.03771	2.80359	274.938	8.90423	2.50098	245.263	8.79173	2.25249	220.894	8.28487
3.16631	310.509	5.03771	2.80359	274.938	8.91133	2.505	245.657	8.80357	2.25249	220.894	8.29434
3.16231	310.117	5.03534	2.80359	274.938	8.91844	2.505	245.657	8.81541	2.25249	220.894	8.30381
3.15029	308.937	5.03771	2.8056	275.135	8.92436	2.509	246.049	8.82489	2.25249	220.894	8.3133
3.13826	307.758	5.03771	2.8076	275.331	8.93146	2.509	246.049	8.83199	2.24849	220.501	8.3204
3.12624	306.579	5.03534	2.80961	275.528	8.94094	2.509	246.049	8.84146	2.24849	220.501	8.33224
3.11822	305.793	5.03771	2.8096	275.528	8.95041	2.509	246.049	8.85093	2.24849	220.501	8.33934
			2.8076	275.331	8.96225	2.509	246.049	8.86041	2.24849	220.501	8.34409
			2.8096	275.528	8.96936	2.51301	246.442	8.86751	2.24849	220.501	8.35119
			2.8076	275.331	8.98002	2.51301	246.442	8.87699	2.24849	220.501	8.3583
			2.8096	275.528	8.98594	2.51702	246.836	8.8912	2.24849	220.501	8.3654
			2.8076	275.331	8.99304	2.51702	246.836	8.8983	2.25249	220.894	8.37014
			2.8096	275.528	9.00134	2.52103	247.228	8.90541	2.24849	220.501	8.37961
			2.8116	275.724	9.01081	2.51702	246.836	8.91489	2.24849	220.501	8.38671
			2.8116	275.724	9.01909	2.52103	247.228	8.92436	2.25249	220.894	8.39383
			2.8116	275.724	9.02501	2.52103	247.228	8.93146	2.24849	220.501	8.40093
			2.8116	275.724	9.03449	2.52103	247.228	8.9433	2.24849	220.501	8.40803
			2.81361	275.921	9.04159	2.52503	247.621	8.95277	2.24849	220.501	8.41514
			2.81361	275.921	9.04871	2.52503	247.621	8.96461	2.24849	220.501	8.42699
			2.81562	276.118	9.05699	2.52905	248.015	8.97883	2.25249	220.894	8.43409
			2.81562	276.118	9.06291	2.52905	248.015	8.98594	2.25249	220.894	8.43883
			2.81562	276.118	9.07357	2.52905	248.015	8.99779	2.24849	220.501	8.45067
			2.81962	276.511	9.08068	2.52905	248.015	9.00726	2.24849	220.501	8.46014
			2.81962	276.511	9.08896	2.53305	248.407	9.01436	2.24849	220.501	8.46487
			2.81962	276.511	9.09844	2.53305	248.407	9.02383	2.24849	220.501	8.47199
			2.81962	276.511	9.10555	2.53305	248.407	9.0333	2.24849	220.501	8.47671
			2.81962	276.511	9.11739	2.53705	248.8	9.04279	2.25249	220.894	8.48619
			2.82162	276.707	9.12331	2.53705	248.8	9.05226	2.24849	220.501	8.4933
			2.82162	276.707	9.13041	2.53705	248.8	9.05936	2.25249	220.894	8.5004
			2.82363	276.904	9.13634	2.53705	248.8	9.06647	2.24849	220.501	8.50987
			2.82363	276.904	9.14581	2.54107	249.194	9.07594	2.24849	220.501	8.51699
			2.82363	276.904	9.15173	2.53705	248.8	9.08304	2.24849	220.501	8.52646
			2.82363	276.904	9.16476	2.54107	249.194	9.09014	2.24849	220.501	8.53119
			2.82764	277.296	9.17068	2.54107	249.194	9.09963	2.24447	220.107	8.54303
			2.82764	277.296	9.17779	2.54107	249.194	9.11147	2.24849	220.501	8.54777
			2.82764	277.296	9.18844	2.54507	249.587	9.12567	2.24849	220.501	8.55961
			2.82964	277.493	9.19673	2.54507	249.587	9.13279	2.24849	220.501	8.56671
			2.82964	277.493	9.20147	2.54908	249.979	9.13989	2.24849	220.501	8.57856
			2.82964	277.493	9.21094	2.55309	250.373	9.15173	2.24849	220.501	8.58567
			2.82964	277.493	9.2216	2.55309	250.373	9.1612	2.25249	220.894	8.5904
			2.82964	277.493	9.23107	2.55309	250.373	9.16831	2.25249	220.894	8.59751
			2.83165	277.69	9.237	2.55309	250.373	9.17541	2.25249	220.894	8.60461
			2.82964	277.493	9.24647	2.55309	250.373	9.18489	2.25649	221.286	8.61171
			2.82964	277.493	9.25357	2.5571	250.766	9.1991	2.25649	221.286	8.6212
			2.83165	277.69	9.26186	2.5571	250.766	9.2062	2.25649	221.286	8.6283
			2.83165	277.69	9.27251	2.5571	250.766	9.21331	2.25649	221.286	8.63777
			2.83165	277.69	9.28081	2.5571	250.766	9.22279	2.25649	221.286	8.64487
			2.83165	277.69	9.29266	2.5571	250.766	9.22516	2.25649	221.286	8.65671
			2.83365	277.886	9.30094	2.5611	251.158	9.237	2.25649	221.286	8.66146
			2.83165	277.69	9.31041	2.5611	251.158	9.2441	2.25249	220.894	8.6662
			2.83165	277.69	9.31515	2.56512	251.552	9.25357	2.25649	221.286	8.67567
			2.83365	277.886	9.32581	2.56512	251.552	9.26304	2.25649	221.286	8.68277
			2.83365	277.886	9.33529	2.56912	251.945	9.27489	2.25649	221.286	8.69224
			2.82964	277.493	9.34594	2.56512	251.552	9.28673	2.25249	220.894	8.69936
			2.82964	277.493	9.35424	2.56512	251.552	9.29384	2.25249	220.894	8.7112
			2.83365	277.886	9.36371	2.56512	251.552	9.30094	2.25649	221.286	8.71593
			2.83165	277.69	9.37318	2.56912	251.945	9.31041	2.25249	220.894	8.7254
			2.83165	277.69	9.38265	2.56912	251.945	9.32226	2.25249	220.894	8.73489
			2.83165	277.69	9.38739	2.57313	252.337	9.33173	2.25649	221.286	8.73961
			2.83165	277.69	9.39212	2.57313	252.337	9.33884	2.25649	221.286	8.74909
			2.83165	277.69	9.40161	2.57714	252.731	9.34831	2.25249	220.894	8.75857
			2.83165	277.69	9.41226	2.57714	252.731	9.35779	2.25649	221.286	8.7633
			2.83566	278.083	9.4241	2.57714	252.731	9.36253	2.25649	221.286	8.7704
			2.83365	277.887	9.43002	2.58115	253.124	9.372	2.25649	221.286	8.77751
			2.83566	278.083	9.43713	2.58115	253.124	9.38147	2.25649	221.286	8.78699
			2.83566	278.083	9.44779	2.58115	253.124	9.38857	2.25649	221.286	8.79409
			2.83766	278.279	9.45845	2.58515	253.516	9.39569	2.26051	221.68	8.80357
			2.83566	278.083	9.46436	2.58515	253.516	9.40279	2.25649	221.286	8.81067
			2.83966	278.476	9.46911	2.58515	253.516	9.41226	2.26051	221.68	8.81777
			2.83766	278.279	9.47858	2.58916	253.91	9.4241	2.25649	221.286	8.82489
			2.83966	278.476	9.48805	2.58916	253.91	9.42884	2.26051	221.68	8.83909
			2.83966	278.476	9.49989	2.58916	253.91	9.43831	2.26051	221.68	8.8462
			2.84166	278.672	9.50699	2.58916	253.91	9.44541	2.26051	221.68	8.8533
			2.83966	278.476	9.51529	2.58916	253.91	9.45963	2.26051	221.68	8.85804
			2.84166	278.672	9.52594	2.59317	254.303	9.46437	2.26051	221.68	8.86514
			2.84166	278.672	9.53661	2.59317	254.303	9.4691	2.26051	221.68	8.87461
			2.84367	278.869	9.54608	2.59717	254.696	9.48331	2.26051	221.68	8.88173
			2.84568	279.066	9.55555	2.59717	254.696	9.49516	2.26051	221.68	8.8912
			2.84367	278.869	9.56621	2.59717	254.696	9.50463	2.26051	221.68	8.8983
			2.84568	279.066	9.5745	2.59717	254.696	9.51173	2.26051	221.68	8.90777
			2.84568	279.066	9.58279	2.60119	255.089	9.52357	2.26051	221.68	8.91489
			2.84367	278.869	9.58989	2.60119	255.089	9.53069	2.26051	221.68	8.92436
			2.84568	279.066	9.60174	2.60119	255.089	9.54016	2.25649	221.286	8.93383
			2.84568	279.066	9.61003	2.60119	255.089	9.5449	2.26051	221.68	8.9433
			2.84768	279.262	9.62305	2.60519	255.482	9.55437	2.26051	221.68	8.95277
			2.84568	279.066	9.63134	2.60519	255.482	9.56384	2.26051	221.68	8.95989
			2.84768	279.262	9.64319	2.60519	255.482	9.57569	2.26051	221.68	8.96461
			2.84968	279.458	9.65266	2.6092	255.875	9.58279	2.25649	221.286	8.97173
			2.84768	279.262	9.66213	2.6092	255.875	9.5899	2.26051	221.68	8.98357
			2.84968	279.458	9.66924	2.6092	255.875	9.59937	2.26051	221.68	8.99067
			2.84968	279.458	9.67871	2.6092	255.875	9.61121	2.25649	221.286	8.99541
			2.84968	279.458	9.68581	2.6092	255.875	9.61831	2.25649	221.286	9.00251
			2.84968	279.458	9.69529	2.61321	256.269	9.62541	2.25649	221.286	9.01199
			2.84968	279.458	9.70358	2.61321	256.269	9.63726	2.25649	221.286	9.01673
			2.84968	279.458	9.71661	2.61321	256.269	9.6491	2.25649	221.286	9.02857
			2.85168	279.655	9.72608	2.61722	256.661	9.65859	2.25649	221.286	9.04041
			2.85168	279.655	9.73911	2.61722	256.661	9.66569	2.25649	221.286	9.04514
			2.85369	279.851	9.74739	2.61722	256.661	9.67516	2.25649	221.286	9.05226
			2.85369	279.851	9.75569	2.62122	257.054	9.68226	2.25649	221.286	9.05936
			2.85168	279.655	9.76398	2.62122	257.054	9.69174	2.25649	221.286	9.06647
			2.85168	279.655	9.77226	2.62122	257.054	9.69647	2.25649	221.286	9.07594
			2.85369	279.852	9.78174	2.62524	257.448	9.70831	2.25649	221.286	9.08541
			2.85369	279.852	9.79476	2.62524	257.448	9.72016	2.25649	221.286	9.09489
			2.85569	280.048	9.80661	2.62524	257.448	9.72727	2.25649	221.286	9.10199
			2.85369	279.852	9.81726	2.62924	257.84	9.73674	2.25649	221.286	9.11383
			2.85569	280.048	9.82556	2.62524	257.448	9.74621	2.25649	221.286	9.12094
			2.85369	279.852	9.83503	2.62924	257.84	9.75806	2.25649	221.286	9.12804
			2.8597	280.441	9.84569	2.62924	257.84	9.76753	2.25649	221.286	9.13751
			2.8577	280.244	9.85516	2.63326	258.234	9.77463	2.25649	221.286	9.14463
			2.85569	280.048	9.86345	2.62924	257.84	9.78174	2.25649	221.286	9.15173
			2.8577	280.244	9.87529	2.63326	258.234	9.78884	2.25649	221.286	9.15647
			2.8577	280.244	9.88714	2.63326	258.234	9.79594	2.25649	221.286	9.16831
			2.8577	280.244	9.89542	2.63326	258.234	9.80543	2.25649	221.286	9.17541
			2.8577	280.244	9.90372	2.63326	258.234	9.81253	2.25249	220.894	9.18963
			2.8577	280.244	9.91082	2.63726	258.627	9.82674	2.25249	220.894	9.19436
			2.8597	280.441	9.92266	2.63726	258.627	9.83621	2.25249	220.894	9.20383
			2.8597	280.441	9.93451	2.63726	258.627	9.84331	2.25249	220.894	9.20857
			2.8577	280.244	9.94279	2.64126	259.019	9.8528	2.25249	220.894	9.21567
			2.8597	280.441	9.95109	2.64126	259.019	9.86463	2.25249	220.894	9.22751
			2.8597	280.441	9.96293	2.64126	259.019	9.87411	2.25249	220.894	9.23226
			2.8577	280.244	9.9724	2.64126	259.019	9.88359	2.25249	220.894	9.24173
			2.86171	280.637	9.98069	2.64126	259.019	9.88831	2.25249	220.894	9.24884
			2.86171	280.637	9.9949	2.64528	259.413	9.8978	2.25249	220.894	9.25594
			2.8597	280.441	10.0044	2.64528	259.413	9.90964	2.25649	221.286	9.26541
			2.86171	280.637	10.0138	2.64928	259.806	9.91674	2.25249	220.894	9.27251
			2.86371	280.834	10.0221	2.64928	259.806	9.92384	2.25249	220.894	9.28436
			2.86371	280.834	10.0352	2.64928	259.806	9.93096	2.25649	221.286	9.29147
			2.86171	280.637	10.0423	2.64928	259.806	9.9499	2.25649	221.286	9.30094
			2.86171	280.637	10.0541	2.65329	260.199	9.96174	2.25649	221.286	9.30804
			2.86171	280.637	10.0636	2.65329	260.199	9.96649	2.25249	220.894	9.31516
			2.86171	280.637	10.0742	2.65329	260.199	9.97596	2.25649	221.286	9.32463
			2.86371	280.834	10.0814	2.6573	260.592	9.9878	2.25649	221.286	9.33647
			2.86171	280.637	10.0896	2.6573	260.592	9.99253	2.25649	221.286	9.34357
			2.86371	280.834	10.1015	2.6573	260.592	9.99964	2.25249	220.894	9.35304
			2.86371	280.834	10.1121	2.66131	260.985	10.0067	2.25249	220.894	9.36253
			2.86371	280.834	10.1216	2.66131	260.985	10.0186	2.25249	220.894	9.37436
			2.86571	281.03	10.1311	2.66131	260.985	10.0304	2.25249	220.894	9.38384
			2.86371	280.834	10.1417	2.66131	260.985	10.0375	2.25249	220.894	9.39804
			2.86572	281.031	10.1536	2.66131	260.985	10.0494	2.25249	220.894	9.40753
			2.86572	281.031	10.1642	2.66531	261.378	10.0612	2.25249	220.894	9.41463
			2.86572	281.031	10.1725	2.66531	261.378	10.0707	2.25249	220.894	9.42173
			2.86572	281.031	10.1808	2.66531	261.378	10.0825	2.25249	220.894	9.4312
			2.86572	281.031	10.1939	2.66933	261.772	10.092	2.25249	220.894	9.44069
			2.86572	281.031	10.2033	2.66933	261.772	10.1015	2.25249	220.894	9.45016
			2.86371	280.834	10.2128	2.66933	261.772	10.1086	2.25249	220.894	9.45963
			2.86371	280.834	10.2211	2.66933	261.772	10.1157	2.25249	220.894	9.4691
			2.86371	280.834	10.2306	2.66933	261.772	10.1275	2.25249	220.894	9.47857
			2.86371	280.834	10.2389	2.66933	261.772	10.137	2.24849	220.501	9.49279
			2.86572	281.031	10.2495	2.66933	261.772	10.1489	2.24849	220.501	9.50226
			2.86572	281.031	10.259	2.67333	262.164	10.1607	2.24849	220.501	9.507
			2.86371	280.834	10.2673	2.67333	262.164	10.1725	2.24849	220.501	9.51647
			2.86572	281.031	10.2767	2.67733	262.557	10.182	2.24849	220.501	9.52594
			2.86572	281.031	10.2898	2.67733	262.557	10.1891	2.24849	220.501	9.53541
			2.86572	281.031	10.3004	2.67733	262.557	10.1915	2.24849	220.501	9.54726
			2.86572	281.031	10.3099	2.67733	262.557	10.201	2.24849	220.501	9.55673
			2.86171	280.637	10.3158	2.68135	262.951	10.2128	2.24849	220.501	9.57094
			2.86572	281.031	10.3265	2.67733	262.557	10.2223	2.24849	220.501	9.58279
			2.86772	281.227	10.3348	2.68135	262.951	10.2294	2.24849	220.501	9.59226
			2.86572	281.031	10.3442	2.68135	262.951	10.2412	2.24849	220.501	9.60174
			2.86572	281.031	10.3502	2.68135	262.951	10.2531	2.24849	220.501	9.60884
			2.86772	281.227	10.3632	2.68535	263.343	10.2649	2.24447	220.107	9.61594
			2.86572	281.031	10.3727	2.68535	263.343	10.2744	2.24849	220.501	9.63016
			2.86572	281.031	10.3833	2.68535	263.343	10.2815	2.24447	220.107	9.64437
			2.86772	281.227	10.3928	2.68936	263.736	10.2981	2.24447	220.107	9.6491
			2.86972	281.423	10.4023	2.68936	263.736	10.3052	2.24447	220.107	9.66094
			2.86772	281.227	10.4117	2.68936	263.736	10.317	2.24447	220.107	9.67043
			2.86972	281.423	10.4224	2.68936	263.736	10.3265	2.24447	220.107	9.6799
			2.86772	281.227	10.4307	2.69337	264.13	10.3383	2.24047	219.715	9.6941
			2.86772	281.227	10.4414	2.69337	264.13	10.3502	2.24447	220.107	9.70359
			2.86772	281.227	10.4508	2.69337	264.13	10.3596	2.24447	220.107	9.71543
			2.86972	281.423	10.4591	2.69337	264.13	10.3691	2.24447	220.107	9.7249
			2.86973	281.424	10.4698	2.69337	264.13	10.3786	2.24447	220.107	9.732
			2.86973	281.424	10.4804	2.69738	264.522	10.3881	2.24447	220.107	9.74147
			2.87173	281.62	10.4899	2.69738	264.522	10.3975	2.24447	220.107	9.75331
			2.86772	281.227	10.4994	2.69738	264.522	10.4046	2.24849	220.501	9.76279
			2.86972	281.423	10.5089	2.69738	264.522	10.4165	2.24849	220.501	9.77227
			2.86973	281.424	10.5195	2.69738	264.522	10.4307	2.24849	220.501	9.78411
			2.86972	281.423	10.5302	2.69738	264.522	10.4402	2.24849	220.501	9.79831
			2.86772	281.227	10.5373	2.69738	264.522	10.4496	2.24447	220.107	9.80779
			2.86973	281.424	10.5479	2.69738	264.522	10.4591	2.24849	220.501	9.81727
			2.86973	281.424	10.5574	2.70138	264.915	10.471	2.24447	220.107	9.82437
			2.86973	281.424	10.5657	2.70138	264.915	10.4804	2.24447	220.107	9.83147
			2.86972	281.423	10.574	2.70138	264.915	10.4899	2.24447	220.107	9.83859
			2.86772	281.227	10.5823	2.70138	264.915	10.497	2.24447	220.107	9.85043
			2.86772	281.227	10.5965	2.70138	264.915	10.5065	2.24447	220.107	9.86463
			2.86973	281.424	10.6048	2.7054	265.309	10.5207	2.24447	220.107	9.87411
			2.86973	281.424	10.6131	2.7054	265.309	10.5325	2.24447	220.107	9.88831
			2.86772	281.227	10.6237	2.7054	265.309	10.5491	2.24447	220.107	9.8978
			2.86772	281.227	10.6332	2.7054	265.309	10.5562	2.24447	220.107	9.90727
			2.86772	281.227	10.6415	2.7094	265.702	10.5633	2.24447	220.107	9.91437
			2.86973	281.424	10.6486	2.7094	265.702	10.5681	2.24047	219.715	9.92147
			2.86973	281.424	10.6569	2.7094	265.702	10.5775	2.24047	219.715	9.93096
			2.86973	281.424	10.6664	2.7094	265.702	10.5918	2.24047	219.715	9.9428
			2.86973	281.424	10.6758	2.7094	265.702	10.6036	2.24047	219.715	9.95464
			2.87173	281.62	10.6853	2.71341	266.094	10.6154	2.23646	219.322	9.96649
			2.87373	281.817	10.6948	2.71341	266.094	10.6249	2.24047	219.715	9.97831
			2.87373	281.817	10.7066	2.71341	266.094	10.6344	2.24047	219.715	9.9878
			2.87373	281.817	10.7161	2.71742	266.488	10.6439	2.24047	219.715	9.99964
			2.87373	281.817	10.7232	2.71742	266.488	10.6557	2.23646	219.322	10.0067
			2.87373	281.817	10.7327	2.71742	266.488	10.6699	2.23646	219.322	10.0186
			2.87373	281.817	10.7457	2.72143	266.881	10.6841	2.23646	219.322	10.0257
			2.87172	281.62	10.7516	2.72143	266.881	10.6936	2.23646	219.322	10.0304
			2.87373	281.817	10.7599	2.72143	266.881	10.7007	2.23646	219.322	10.0446
			2.87373	281.817	10.7694	2.72143	266.881	10.7125	2.23646	219.322	10.0612
			2.87574	282.013	10.7789	2.71742	266.488	10.7173	2.23646	219.322	10.066
			2.87574	282.013	10.7883	2.72143	266.881	10.7268	2.23245	218.928	10.0731
			2.87574	282.013	10.7966	2.72143	266.881	10.741	2.23646	219.322	10.0825
			2.87574	282.013	10.8049	2.72143	266.881	10.7528	2.23245	218.928	10.0967
			2.87373	281.817	10.8144	2.72543	267.273	10.7623	2.23646	219.322	10.1038
			2.87373	281.817	10.8227	2.72543	267.273	10.7741	2.23646	219.322	10.1181
			2.87373	281.817	10.8298	2.72543	267.273	10.7883	2.23646	219.322	10.1275
			2.87373	281.817	10.8404	2.72543	267.273	10.7978	2.23245	218.928	10.137
			2.87173	281.62	10.8487	2.72543	267.273	10.8097	2.23245	218.928	10.1441
			2.87373	281.817	10.8594	2.72543	267.273	10.8215	2.23245	218.928	10.1536
			2.87373	281.817	10.8677	2.72945	267.667	10.831	2.23245	218.928	10.1654
			2.87173	281.62	10.8748	2.72945	267.667	10.8381	2.23245	218.928	10.1773
			2.87573	282.013	10.8866	2.72945	267.667	10.8452	2.23245	218.928	10.1867
			2.87373	281.817	10.8961	2.72945	267.667	10.8547	2.23245	218.928	10.1962
			2.87373	281.817	10.9056	2.72945	267.667	10.8689	2.23245	218.928	10.201
			2.87373	281.817	10.9127	2.72945	267.667	10.8783	2.22844	218.536	10.2104
			2.87373	281.817	10.921	2.72945	267.667	10.8925	2.22844	218.536	10.2246
			2.87173	281.62	10.9293	2.72945	267.667	10.8997	2.22844	218.536	10.2341
			2.87573	282.013	10.9375	2.72945	267.667	10.9091	2.23245	218.928	10.2436
			2.87373	281.817	10.9458	2.73345	268.06	10.9233	2.22844	218.536	10.2507
			2.87373	281.817	10.9565	2.72945	267.667	10.9328	2.22844	218.536	10.2625
			2.87173	281.62	10.966	2.73345	268.06	10.9447	2.22844	218.536	10.272
			2.87573	282.013	10.9766	2.73345	268.06	10.9518	2.22844	218.536	10.2815
			2.87774	282.21	10.9825	2.73345	268.06	10.9731	2.22844	218.536	10.2886
			2.87573	282.013	10.992	2.73345	268.06	10.9802	2.22844	218.536	10.2957
			2.87373	281.817	10.9979	2.73345	268.06	10.9897	2.23245	218.928	10.3075
			2.86973	281.424	11.0062	2.73345	268.06	10.9991	2.22844	218.536	10.3194
			2.87173	281.62	11.0157	2.73345	268.06	11.0086	2.22844	218.536	10.3289
			2.86973	281.424	11.0216	2.73345	268.06	11.0228	2.22844	218.536	10.3407
			2.87173	281.62	11.0311	2.73745	268.452	11.0299	2.22844	218.536	10.3549
			2.87373	281.817	11.0406	2.73745	268.452	11.037	2.22844	218.536	10.3644
			2.87173	281.62	11.0489	2.73745	268.452	11.0441	2.22844	218.536	10.3691
			2.87173	281.62	11.0583	2.73745	268.452	11.0583	2.22844	218.536	10.3786
			2.87173	281.62	11.069	2.73745	268.452	11.0654	2.22844	218.536	10.3881
			2.87173	281.62	11.0785	2.73745	268.452	11.0773	2.22444	218.143	10.4046
			2.87373	281.817	11.0879	2.73745	268.452	11.0868	2.22444	218.143	10.407
			2.87573	282.013	11.0951	2.74147	268.846	11.101	2.22444	218.143	10.4165
			2.87373	281.817	11.0998	2.74547	269.239	11.1081	2.22844	218.536	10.426
			2.87573	282.013	11.1093	2.74547	269.239	11.1176	2.22444	218.143	10.4378
			2.87573	282.013	11.1199	2.74547	269.239	11.127	2.22444	218.143	10.4425
			2.87373	281.817	11.1282	2.74547	269.239	11.1365	2.22444	218.143	10.4544
			2.87574	282.013	11.1377	2.74547	269.239	11.1436	2.22444	218.143	10.4662
			2.87774	282.21	11.1448	2.74547	269.239	11.1554	2.22444	218.143	10.4757
			2.87774	282.21	11.1543	2.74547	269.239	11.1673	2.22444	218.143	10.4828
			2.87774	282.21	11.1625	2.74948	269.632	11.1768	2.22444	218.143	10.4899
			2.87774	282.21	11.1697	2.75349	270.025	11.1815	2.22444	218.143	10.5018
			2.87573	282.013	11.1791	2.75349	270.025	11.1933	2.22444	218.143	10.516
			2.87774	282.21	11.1886	2.75349	270.025	11.2052	2.22444	218.143	10.5254
			2.87574	282.013	11.1969	2.75349	270.025	11.217	2.22444	218.143	10.5325
			2.87774	282.21	11.2052	2.7575	270.418	11.2312	2.22444	218.143	10.542
			2.87774	282.21	11.2135	2.75349	270.025	11.2407	2.22042	217.749	10.5539
			2.87774	282.21	11.2194	2.7575	270.418	11.2502	2.22042	217.749	10.5586
			2.87774	282.21	11.2324	2.7575	270.418	11.2573	2.21642	217.356	10.5681
			2.87774	282.21	11.2383	2.7575	270.418	11.2691	2.21642	217.356	10.5775
			2.87774	282.21	11.249	2.7575	270.418	11.2762	2.21642	217.356	10.587
			2.87774	282.21	11.2573	2.7575	270.418	11.2857	2.21642	217.356	10.5941
			2.87774	282.21	11.2644	2.7615	270.811	11.2904	2.21242	216.964	10.6012
			2.87774	282.21	11.2715	2.7575	270.418	11.3047	2.21642	217.356	10.6131
			2.87974	282.406	11.2774	2.7615	270.811	11.3212	2.21242	216.964	10.6225
			2.87774	282.21	11.2881	2.7615	270.811	11.3283	2.21242	216.964	10.632
			2.87774	282.21	11.2952	2.7615	270.811	11.3402	2.21242	216.964	10.6415
			2.87774	282.21	11.3058	2.7615	270.811	11.352	2.21242	216.964	10.6486
			2.87774	282.21	11.3153	2.7615	270.811	11.3615	2.21242	216.964	10.6581
			2.87974	282.406	11.3212	2.76552	271.204	11.371	2.2084	216.57	10.6652
			2.87774	282.21	11.3307	2.76552	271.204	11.3828	2.21242	216.964	10.6723
			2.87774	282.21	11.3366	2.76552	271.204	11.3947	2.21242	216.964	10.6865
			2.87774	282.21	11.3437	2.76552	271.204	11.4018	2.2084	216.57	10.6983
			2.87774	282.21	11.352	2.76552	271.204	11.4089	2.2084	216.57	10.7078
			2.87574	282.013	11.3603	2.76552	271.204	11.4183	2.2044	216.177	10.7125
			2.87574	282.013	11.3686	2.76552	271.204	11.4302	2.2084	216.57	10.722
			2.87574	282.013	11.3816	2.76952	271.597	11.442	2.2044	216.177	10.7268
			2.87774	282.21	11.3887	2.76952	271.597	11.4491	2.2084	216.57	10.7362
			2.87774	282.21	11.3982	2.76952	271.597	11.4586	2.2084	216.57	10.7457
			2.87574	282.013	11.4053	2.76952	271.597	11.4705	2.2044	216.177	10.7552
			2.87774	282.21	11.4124	2.76952	271.597	11.4823	2.2044	216.177	10.767
			2.87574	282.013	11.4219	2.76952	271.597	11.4918	2.2044	216.177	10.7789
			2.87774	282.21	11.4278	2.76952	271.597	11.4989	2.2044	216.177	10.786
			2.87574	282.013	11.4373	2.76952	271.597	11.5083	2.2044	216.177	10.7907
			2.87373	281.817	11.4468	2.77352	271.99	11.5178	2.2044	216.177	10.8002
			2.87574	282.013	11.4551	2.77352	271.99	11.5297	2.2044	216.177	10.8097
			2.87373	281.817	11.4622	2.77754	272.384	11.5391	2.2044	216.177	10.8168
			2.87574	282.013	11.4657	2.77352	271.99	11.551	2.20039	215.785	10.8262
			2.87574	282.013	11.474	2.77754	272.384	11.5581	2.2044	216.177	10.8357
			2.87574	282.013	11.4823	2.77754	272.384	11.5723	2.20039	215.785	10.8428
			2.87373	281.817	11.4918	2.77754	272.384	11.5841	2.20039	215.785	10.8523
			2.87574	282.013	11.4989	2.77754	272.384	11.5936	2.20039	215.785	10.8594
			2.87373	281.817	11.5048	2.78154	272.776	11.6031	2.19638	215.391	10.8712
			2.87574	282.013	11.5143	2.78154	272.776	11.6149	2.20039	215.785	10.8783
			2.87574	282.013	11.5214	2.78154	272.776	11.6291	2.20039	215.785	10.8878
			2.87373	281.817	11.532	2.78154	272.776	11.6339	2.20039	215.785	10.8973
			2.87574	282.013	11.5391	2.78154	272.776	11.6481	2.20039	215.785	10.9068
			2.87574	282.013	11.5474	2.78154	272.776	11.6528	2.20039	215.785	10.9162
			2.87574	282.013	11.5557	2.78154	272.776	11.6599	2.19638	215.391	10.9233
			2.87373	281.817	11.564	2.78154	272.776	11.6694	2.19638	215.391	10.9304
			2.86973	281.424	11.5723	2.78154	272.776	11.6812	2.20039	215.785	10.9399
			2.87173	281.62	11.5818	2.78154	272.776	11.6907	2.19638	215.391	10.9518
			2.87373	281.817	11.5912	2.78154	272.776	11.7002	2.20039	215.785	10.9589
			2.87172	281.62	11.5983	2.78154	272.776	11.7073	2.19638	215.391	10.9683
			2.87373	281.817	11.6055	2.78154	272.776	11.7168	2.20039	215.785	10.9731
			2.87373	281.817	11.6126	2.78154	272.776	11.7239	2.19638	215.391	10.9825
			2.87172	281.62	11.622	2.78154	272.776	11.7334	2.19638	215.391	10.9897
			2.87373	281.817	11.6303	2.78154	272.776	11.7428	2.19237	214.998	11.0039
			2.87172	281.62	11.641	2.77754	272.384	11.7476	2.19237	214.998	11.0133
			2.87172	281.62	11.6481	2.78154	272.776	11.7594	2.19237	214.998	11.0228
			2.87172	281.62	11.6564	2.78154	272.776	11.7736	2.19237	214.998	11.0299
			2.87172	281.62	11.6623	2.78154	272.776	11.7807	2.19237	214.998	11.0418
			2.86972	281.423	11.673	2.78154	272.776	11.7878	2.19237	214.998	11.0489
			2.87373	281.817	11.6848	2.78154	272.776	11.7949	2.18837	214.606	11.0583
			2.87373	281.817	11.6919	2.77754	272.384	11.8091	2.18837	214.606	11.0654
			2.87172	281.62	11.7014	2.77754	272.384	11.8162	2.18435	214.212	11.0749
			2.87172	281.62	11.7085	2.78555	273.169	11.8234	2.18435	214.212	11.0844
			2.86972	281.423	11.7156	2.78154	272.776	11.8328	2.18435	214.212	11.0891
			2.87172	281.62	11.7215	2.78555	273.169	11.8423	2.18435	214.212	11.0939
			2.86972	281.423	11.731	2.78555	273.169	11.8541	2.18035	213.819	11.1057
			2.86772	281.227	11.7416	2.78555	273.169	11.8612	2.18035	213.819	11.1104
			2.86772	281.227	11.7523	2.78956	273.563	11.8731	2.18035	213.819	11.1199
			2.86371	280.834	11.7594	2.78956	273.563	11.8826	2.18035	213.819	11.1247
			2.86572	281.031	11.7665	2.78956	273.563	11.8897	2.18035	213.819	11.1341
			2.86572	281.031	11.776	2.78956	273.563	11.8968	2.18035	213.819	11.146
			2.86572	281.031	11.7866	2.78956	273.563	11.9086	2.18035	213.819	11.1554
			2.86371	280.834	11.7973	2.79357	273.955	11.9181	2.17634	213.426	11.1626
			2.86572	281.031	11.8032	2.79357	273.955	11.9276	2.17634	213.426	11.172
			2.86371	280.834	11.8115	2.79357	273.955	11.9323	2.17634	213.426	11.1791
			2.86371	280.834	11.8174	2.79758	274.349	11.9394	2.18035	213.819	11.1886
			2.86171	280.637	11.8293	2.79357	273.955	11.9536	2.18035	213.819	11.1957
			2.86371	280.834	11.8376	2.79357	273.955	11.9655	2.18035	213.819	11.2004
			2.86572	281.031	11.847	2.79357	273.955	11.9726	2.17634	213.426	11.2099
			2.86571	281.03	11.8553	2.79758	274.349	11.9844	2.17634	213.426	11.2241
			2.86371	280.834	11.8613	2.79758	274.349	11.9939	2.17634	213.426	11.236
			2.86371	280.834	11.8695	2.79758	274.349	12.0034	2.17634	213.426	11.2407
			2.86572	281.031	11.8778	2.79758	274.349	12.0128	2.17634	213.426	11.2478
			2.86371	280.834	11.8873	2.79758	274.349	12.0199	2.17634	213.426	11.2526
			2.86371	280.834	11.8968	2.79758	274.349	12.0318	2.17233	213.033	11.262
			2.86572	281.031	11.9062	2.79758	274.349	12.0412	2.17233	213.033	11.2739
			2.86572	281.031	11.9134	2.79758	274.349	12.0484	2.17233	213.033	11.281
			2.86772	281.227	11.9216	2.79758	274.349	12.0531	2.16832	212.64	11.2928
			2.86572	281.031	11.9288	2.79758	274.349	12.0649	2.16832	212.64	11.2999
			2.86572	281.031	11.937	2.79758	274.349	12.0768	2.16832	212.64	11.3094
			2.86371	280.834	11.9453	2.79758	274.349	12.0839	2.16832	212.64	11.3165
			2.86572	281.031	11.9548	2.80159	274.742	12.0957	2.16832	212.64	11.3189
			2.86371	280.834	11.9631	2.79758	274.349	12.1028	2.16832	212.64	11.326
			2.86371	280.834	11.9714	2.79758	274.349	12.1123	2.16832	212.64	11.3331
			2.86371	280.834	11.9809	2.79758	274.349	12.117	2.16432	212.247	11.3402
			2.86171	280.637	11.9903	2.80159	274.742	12.1265	2.16432	212.247	11.3497
			2.86171	280.637	11.9974	2.79758	274.349	12.1384	2.16432	212.247	11.3568
			2.86171	280.637	12.0081	2.79758	274.349	12.1478	2.16432	212.247	11.3662
			2.86371	280.834	12.0176	2.79758	274.349	12.1573	2.1603	211.854	11.3733
			2.86171	280.637	12.0247	2.79758	274.349	12.162	2.1603	211.854	11.3852
			2.86171	280.637	12.0341	2.80159	274.742	12.1715	2.1603	211.854	11.3899
			2.8597	280.441	12.0436	2.79758	274.349	12.181	2.1603	211.854	11.397
			2.86171	280.637	12.0531	2.80159	274.742	12.1905	2.1603	211.854	11.4065
			2.8597	280.441	12.0602	2.80159	274.742	12.1952	2.1563	211.461	11.4112
			2.8597	280.441	12.0685	2.80159	274.742	12.2023	2.1563	211.461	11.4231
			2.8577	280.245	12.0756	2.80159	274.742	12.2094	2.1563	211.461	11.4278
			2.8577	280.245	12.0839	2.80159	274.742	12.2189	2.1563	211.461	11.4373
			2.85569	280.048	12.0922	2.80159	274.742	12.2355	2.1563	211.461	11.4468
			2.8577	280.245	12.104	2.80159	274.742	12.2426	2.1563	211.461	11.4586
			2.85369	279.851	12.1111	2.80159	274.742	12.2544	2.1523	211.068	11.4657
			2.85569	280.048	12.1194	2.80559	275.134	12.2639	2.1523	211.068	11.4752
			2.85369	279.852	12.1253	2.80159	274.742	12.271	2.14828	210.674	11.487
			2.85569	280.048	12.1348	2.80159	274.742	12.2757	2.14828	210.674	11.4989
			2.85569	280.048	12.1431	2.80159	274.742	12.2828	2.14828	210.674	11.5036
			2.85369	279.851	12.149	2.80159	274.742	12.2947	2.14828	210.674	11.506
			2.85569	280.048	12.1609	2.80159	274.742	12.3089	2.14828	210.674	11.5155
			2.85369	279.852	12.168	2.80559	275.134	12.3113	2.14828	210.674	11.5249
			2.85569	280.048	12.1786	2.80559	275.134	12.316	2.14828	210.674	11.5344
			2.85569	280.048	12.1881	2.80559	275.134	12.3207	2.14428	210.282	11.5415
			2.85369	279.851	12.1952	2.80159	274.742	12.3326	2.14428	210.282	11.5533
			2.85168	279.655	12.2011	2.80159	274.742	12.342	2.14428	210.282	11.5605
			2.85168	279.655	12.2094	2.80559	275.134	12.3491	2.14428	210.282	11.5699
			2.85369	279.852	12.2189	2.80559	275.134	12.3539	2.14026	209.888	11.577
			2.85168	279.655	12.2284	2.80559	275.134	12.361	2.14026	209.888	11.5841
			2.85168	279.655	12.2378	2.80559	275.134	12.3752	2.14026	209.888	11.596
			2.85168	279.655	12.2438	2.80559	275.134	12.387	2.14026	209.888	11.6007
			2.85369	279.851	12.252	2.80961	275.528	12.3942	2.14026	209.888	11.6078
			2.85369	279.851	12.2603	2.80559	275.134	12.4036	2.13626	209.495	11.6173
			2.85168	279.655	12.2698	2.80559	275.134	12.4084	2.14026	209.888	11.6291
			2.85168	279.655	12.2769	2.80961	275.528	12.4178	2.14026	209.888	11.6386
			2.85369	279.852	12.2864	2.80961	275.528	12.4249	2.13626	209.495	11.6457
			2.84968	279.458	12.297	2.80961	275.528	12.4344	2.13626	209.495	11.6552
			2.84968	279.458	12.3006	2.80961	275.528	12.4439	2.13626	209.495	11.6623
			2.84968	279.458	12.3101	2.80961	275.528	12.4534		0
			2.84767	279.261	12.3184	2.80961	275.528	12.4605		0
			2.84768	279.262	12.3231	2.80961	275.528	12.4676		0
			2.84767	279.261	12.3338	2.81361	275.921	12.477		0
			2.84767	279.261	12.3397	2.81361	275.921	12.4889		0
			2.84767	279.261	12.348	2.81761	276.314	12.4984		0
			2.84767	279.261	12.3574	2.81361	275.921	12.5031		0
			2.84767	279.261	12.3657	2.81361	275.921	12.5102		0
			2.84367	278.869	12.3752	2.81361	275.921	12.522		0
			2.84367	278.869	12.3811	2.81361	275.921	12.5292		0
			2.84567	279.065	12.3894	2.81361	275.921	12.541		0
			2.84367	278.869	12.3977	2.80961	275.528	12.5505		0
			2.84567	279.065	12.406	2.80961	275.528	12.5599		0
			2.84567	279.065	12.4131	2.80961	275.528	12.5718		0
			2.84567	279.065	12.4226	2.81361	275.921	12.5765		0
			2.84767	279.261	12.4332	2.81361	275.921	12.5836		0
			2.84567	279.065	12.4392	2.81361	275.921	12.5907		0
			2.84367	278.869	12.4474	2.81361	275.921	12.6026		0
			2.84567	279.065	12.4534	2.81361	275.921	12.612		0
			2.84567	279.065	12.4593	2.81361	275.921	12.6192		0
			2.84567	279.065	12.4676	2.81361	275.921	12.6263		0
			2.84567	279.065	12.4759	2.81361	275.921	12.6357		0
			2.84567	279.065	12.4841	2.81361	275.921	12.6452		0
			2.84367	278.869	12.4936	2.81361	275.921	12.6547		0
			2.84567	279.065	12.5007	2.81361	275.921	12.6618		0
			2.82563	277.1	12.509	2.81361	275.921	12.6689		0
			2.84567	279.065	12.5161	2.81361	275.921	12.676		0
			2.84367	278.869	12.5256	2.81761	276.314	12.6902		0
			2.84567	279.065	12.5327	2.81361	275.921	12.6973		0
			2.84567	279.065	12.5386	2.81361	275.921	12.7115		0
			2.84167	278.672	12.5469	2.81361	275.921	12.7139		0
			2.84367	278.869	12.5576	2.81761	276.314	12.7257		0
			2.84167	278.672	12.5647	2.81761	276.314	12.7352		0
			2.84167	278.672	12.5753	2.81761	276.314	12.7471		0
			2.84167	278.672	12.5789	2.81761	276.314	12.7542		0
			2.84167	278.672	12.586	2.82163	276.707	12.766		0
			2.84167	278.672	12.5967	2.81761	276.314	12.7707		0
			2.84167	278.672	12.6038	2.81761	276.314	12.7778		0
			2.84367	278.869	12.6109	2.81761	276.314	12.7826		0
			2.84367	278.869	12.6168	2.81761	276.314	12.7897		0
			2.84367	278.869	12.6227	2.81761	276.314	12.8063		0
			2.84367	278.869	12.6357	2.82163	276.707	12.8157		0
			2.84167	278.672	12.644	2.82163	276.707	12.8252		0
			2.84367	278.869	12.6523	2.82163	276.707	12.8371		0
			2.84166	278.672	12.6606	2.81761	276.314	12.8442		0
			2.84166	278.672	12.6677	2.82163	276.707	12.8513		0
			2.84166	278.672	12.6784	2.82163	276.707	12.8607		0
			2.84166	278.672	12.6855	2.81761	276.314	12.8655		0
			2.83966	278.476	12.6914	2.82163	276.707	12.8821		0
			2.84166	278.672	12.7009	2.82163	276.707	12.8892		0
			2.83966	278.476	12.7115	2.82163	276.707	12.8986		0
			2.84166	278.672	12.7186	2.82163	276.707	12.9057		0
			2.84167	278.672	12.7245	2.82163	276.707	12.9152		0
			2.84167	278.672	12.7317	2.82563	277.1	12.9223		0
			2.84167	278.672	12.74	2.82563	277.1	12.9294		0
			2.83966	278.476	12.7482	2.82563	277.1	12.9389		0
			2.84166	278.672	12.7565	2.82563	277.1	12.946		0
			2.83766	278.279	12.7636	2.82964	277.493	12.9578		0
			2.83766	278.279	12.7707	2.82563	277.1	12.9673		0
			2.83566	278.083	12.7802	2.82563	277.1	12.9721		0
			2.83766	278.279	12.792	2.82964	277.493	12.9792		0
			2.83566	278.083	12.8015	2.82964	277.493	12.9886		0
			2.83365	277.886	12.8086	2.82964	277.493	12.9957		0
			2.83365	277.886	12.8169	2.82964	277.493	13.0052		0
			2.83565	278.082	12.8264	2.82964	277.493	13.0147		0
			2.83365	277.886	12.8382	2.82964	277.493	13.0289		0
			2.83365	277.886	12.8442	2.82964	277.493	13.0384		0
			2.83365	277.886	12.8501	2.82964	277.493	13.0478		0
			2.82964	277.493	12.8572	2.82964	277.493	13.0573		0
			2.83365	277.886	12.8655	2.82964	277.493	13.0621		0
			2.82964	277.493	12.8738	2.82964	277.493	13.0692		0
			2.82964	277.493	12.8809	2.82964	277.493	13.0763		0
			2.82964	277.493	12.8903	2.83365	277.887	13.0881		0
			2.82964	277.493	12.8974	2.82964	277.493	13.0976		0
			2.82764	277.296	12.9081	2.83365	277.887	13.1071		0
			2.82764	277.296	12.9188	2.82964	277.493	13.1142		0
			2.82363	276.903	12.9282	2.82964	277.493	13.126		0
			2.82563	277.099	12.9353	2.82563	277.1	13.1378		0
			2.82363	276.903	12.9436	2.82964	277.493	13.1473		0
			2.82162	276.707	12.9507	2.82964	277.493	13.1568		0
			2.82363	276.903	12.9567	2.82563	277.1	13.1615		0
			2.82363	276.903	12.965	2.82964	277.493	13.1686		0
			2.82363	276.903	12.9732	2.82964	277.493	13.1757		0
			2.82363	276.903	12.9827	2.82964	277.493	13.1828		0
			2.82363	276.903	12.991	2.83365	277.887	13.1923		0
			2.82363	276.903	12.9981	2.82964	277.493	13.2018		0
			2.82162	276.707	13.0064	2.82964	277.493	13.2089		0
			2.82162	276.707	13.0147	2.82964	277.493	13.216		0
			2.81962	276.511	13.0218	2.82964	277.493	13.2231		0
			2.82162	276.707	13.0313	2.82964	277.493	13.2278		0
			2.82162	276.707	13.0419	2.82964	277.493	13.2397		0
			2.81962	276.511	13.0514	2.82964	277.493	13.2468		0
			2.81962	276.511	13.0597	2.82964	277.493	13.2586		0
			2.81761	276.314	13.0692	2.82964	277.493	13.2705		0
			2.81762	276.314	13.0786	2.82964	277.493	13.2776		0
			2.81561	276.117	13.0857	2.82964	277.493	13.2871		0
			2.82162	276.707	13.0964	2.82964	277.493	13.2989		0
			2.81761	276.314	13.1035	2.82964	277.493	13.3036		0
			2.81962	276.511	13.1142	2.82964	277.493	13.3131		0
			2.81561	276.117	13.1189	2.82964	277.493	13.3178		0
			2.81761	276.314	13.1284	2.82964	277.493	13.325		0
			2.81361	275.921	13.1343	2.83365	277.887	13.3321		0
			2.81361	275.921	13.1449	2.83365	277.887	13.3439		0
			2.81361	275.921	13.1521	2.82964	277.493	13.3534		0
			2.81561	276.117	13.1627	2.82964	277.493	13.3676		0
			2.81361	275.921	13.171	2.82964	277.493	13.3747		0
			2.81361	275.921	13.1781	2.83365	277.887	13.3794		0
			2.81361	275.921	13.1852	2.82964	277.493	13.3865		0
			2.8096	275.528	13.1923	2.82964	277.493	13.3936		0
			2.8096	275.528	13.2006	2.82964	277.493	13.4031		0
			2.8096	275.528	13.2077	2.83365	277.887	13.4102		0
			2.8076	275.331	13.2196	2.82964	277.493	13.4173		0
			2.8096	275.528	13.2302	2.82964	277.493	13.4268		0
			2.8076	275.331	13.2409	2.83365	277.887	13.4386		0
			2.8076	275.331	13.2492	2.83365	277.887	13.4457		0
			2.80559	275.134	13.2563	2.82563	277.1	13.4505		0
			2.8056	275.135	13.2622	2.82964	277.493	13.4552		0
			2.80359	274.938	13.2693	2.82964	277.493	13.4647		0
			2.80359	274.938	13.2776	2.82964	277.493	13.4718		0
			2.80159	274.742	13.2859	2.83365	277.887	13.486		0
			2.80159	274.742	13.2953	2.83365	277.887	13.4907		0
			2.80158	274.741	13.3025	2.83365	277.887	13.4955		0
			2.79958	274.545	13.3096	2.82964	277.493	13.505		0
			2.79958	274.545	13.3202	2.83365	277.887	13.5144		0
			2.79758	274.349	13.3297	2.82563	277.1	13.5239		0
			2.79758	274.349	13.3368	2.82964	277.493	13.5357		0
			2.79758	274.349	13.3475	2.83365	277.887	13.5452		0
			2.79758	274.349	13.3546	2.83365	277.887	13.55		0
			2.79558	274.152	13.3628	2.83365	277.887	13.5594		0
			2.79558	274.152	13.3735	2.82964	277.493	13.5665		0
			2.79357	273.955	13.383	2.83365	277.887	13.5784		0
			2.79357	273.956	13.3901	2.83365	277.887	13.5855		0
			2.79357	273.956	13.396	2.83365	277.887	13.5973		0
			2.79157	273.759	13.4031	2.82964	277.493	13.6021		0
			2.79357	273.956	13.415	2.83365	277.887	13.6115		0
			2.79357	273.956	13.4221	2.82964	277.493	13.621		0
			2.79157	273.759	13.4292	2.83365	277.887	13.6281		0
			2.79157	273.759	13.4363	2.83365	277.887	13.6376		0
			2.79157	273.759	13.4469	2.83365	277.887	13.6447		0
			2.78956	273.563	13.4564	2.82964	277.493	13.6494		0
			2.78956	273.563	13.4635	2.83365	277.887	13.6613		0
			2.78956	273.563	13.4718	2.83365	277.887	13.6755		0
			2.78756	273.366	13.4813	2.83365	277.887	13.6802		0
			2.78956	273.563	13.4919	2.83365	277.887	13.6897		0
			2.78555	273.169	13.499	2.83365	277.887	13.6968		0
			2.78756	273.366	13.5085	2.83365	277.887	13.7086		0
			2.78756	273.366	13.518	2.83766	278.279	13.7158		0
			2.78756	273.366	13.5227	2.82964	277.493	13.7252		0
			2.78555	273.169	13.5298	2.82964	277.493	13.7323		0
			2.78555	273.169	13.5357	2.83365	277.887	13.7371		0
			2.78355	272.973	13.5476	2.82964	277.493	13.7442		0
			2.78355	272.973	13.5571	2.82964	277.493	13.756		0
			2.78355	272.973	13.5665	2.82964	277.493	13.7631		0
			2.78155	272.777	13.5713	2.82964	277.493	13.7726		0
			2.78155	272.777	13.5796	2.82964	277.493	13.7821		0
			2.77753	272.383	13.5879	2.82964	277.493	13.7915		0
			2.77753	272.383	13.5985	2.82964	277.493	13.8058		0
			2.77954	272.58	13.6056	2.82964	277.493	13.8129		0
			2.77753	272.383	13.6115	2.82964	277.493	13.8223		0
			2.77753	272.383	13.6198	2.82964	277.493	13.8318		0
			2.77954	272.58	13.6317	2.82964	277.493	13.8318		0
			2.77754	272.384	13.64	2.82964	277.493	13.8389		0
			2.77553	272.187	13.6471	2.82964	277.493	13.8484		0
			2.77553	272.187	13.6577	2.82964	277.493	13.8602		0
			2.77553	272.187	13.6636	2.82563	277.1	13.8673		0
			2.77554	272.187	13.6743	2.82563	277.1	13.8744		0
			2.77353	271.99	13.6826	2.82563	277.1	13.8815		0
			2.77353	271.99	13.6909	2.82964	277.493	13.891		0
			2.77153	271.794	13.7015	2.82563	277.1	13.8981		0
			2.76752	271.401	13.7075	2.82563	277.1	13.9076		0
			2.76952	271.597	13.7157	2.82563	277.1	13.9171		0
			2.76952	271.597	13.724	2.82563	277.1	13.9265		0
			2.76952	271.597	13.73	2.82563	277.1	13.936		0
			2.76552	271.204	13.7383	2.82563	277.1	13.9455		0
			2.76752	271.401	13.7501	2.82964	277.493	13.9573		0
			2.76552	271.204	13.756	2.82563	277.1	13.9644		0
			2.76552	271.204	13.7655	2.82563	277.1	13.9763		0
			2.76552	271.204	13.7773	2.82964	277.493	13.981		0
			2.76552	271.204	13.7844	2.82964	277.493	13.9952		0
			2.76351	271.008	13.7915	2.82964	277.493	14.0023		0
			2.76552	271.204	13.7998	2.82964	277.493	14.0094		0
			2.76351	271.008	13.8057	2.82964	277.493	14.0165		0
			2.76351	271.008	13.814	2.82563	277.1	14.0237		0
			2.7595	270.614	13.8223	2.82563	277.1	14.0331		0
			2.76351	271.008	13.8342	2.82563	277.1	14.0426		0
			2.7615	270.811	13.8413	2.82563	277.1	14.0497		0
			2.7595	270.614	13.8472	2.82964	277.493	14.0568		0
			2.7575	270.418	13.8555	2.82563	277.1	14.0663		0
			2.7575	270.418	13.8673	2.82563	277.1	14.0734		0
			2.75549	270.222	13.8756	2.82563	277.1	14.0829		0
			2.75549	270.221	13.8827	2.82964	277.493	14.0923		0
			2.75549	270.221	13.8922	2.82563	277.1	14.0947		0
			2.75549	270.221	13.9029	2.82563	277.1	14.1089		0
			2.75349	270.025	13.9111	2.82563	277.1	14.1255		0
			2.75148	269.828	13.9182	2.82964	277.493	14.135		0
			2.75349	270.025	13.9242	2.82563	277.1	14.1397		0
			2.75148	269.828	13.9337	2.82563	277.1	14.1444		0
			2.75148	269.828	13.9443	2.82563	277.1	14.1492		0
			2.74747	269.435	13.955	2.82563	277.1	14.1587		0
			2.74748	269.436	13.9609	2.82563	277.1	14.1658		0
			2.74547	269.239	13.968	2.82563	277.1	14.1729		0
			2.74748	269.436	13.9751	2.82563	277.1	14.1847		0
			2.74346	269.042	13.9858	2.82563	277.1	14.1918		0
			2.74346	269.042	13.9929	2.82563	277.1	14.2013		0
			2.74146	268.846	14	2.82964	277.493	14.2108		0
			2.73946	268.649	14.0118	2.82563	277.1	14.225		0
			2.73745	268.452	14.0177	2.82563	277.1	14.2321		0
			2.73745	268.452	14.0284	2.82563	277.1	14.2392		0
			2.73545	268.256	14.0343	2.82563	277.1	14.2439		0
			2.73345	268.06	14.0402	2.82563	277.1	14.251		0
			2.73345	268.06	14.0497	2.82563	277.1	14.2652		0
			2.73345	268.06	14.0592	2.82563	277.1	14.2723		0
			2.73345	268.06	14.0698	2.82563	277.1	14.2794		0
			2.73144	267.863	14.0758	2.82563	277.1	14.2889		0
			2.72944	267.667	14.0852	2.82563	277.1	14.296		0
			2.72944	267.667	14.0983	2.82563	277.1	14.3126		0
			2.72744	267.47	14.1054	2.82563	277.1	14.3173		0
			2.72343	267.077	14.1113	2.82563	277.1	14.3221		0
			2.72343	267.077	14.1231	2.82563	277.1	14.3339		0
			2.72143	266.881	14.129	2.82563	277.1	14.3457		0
			2.71942	266.684	14.1397	2.82563	277.1	14.3553		0
			2.71942	266.684	14.148	2.82563	277.1	14.3623		0
			2.71742	266.487	14.1575	2.82163	276.707	14.3694		0
			2.71541	266.291	14.1646	2.82163	276.707	14.3789		0
			2.71742	266.487	14.1705	2.82163	276.707	14.3884		0
			2.71541	266.291	14.1812	2.82163	276.707	14.3979		0
			2.71541	266.291	14.1871	2.82563	277.1	14.405		0
			2.71141	265.898	14.1942	2.82163	276.707	14.4073		0
			2.71141	265.898	14.2025	2.82563	277.1	14.4121		0
			2.7094	265.702	14.2131	2.82163	276.707	14.4239		0
			2.7074	265.505	14.225	2.82563	277.1	14.4357		0
			2.70339	265.112	14.2368	2.82163	276.707	14.4476		0
			2.70339	265.112	14.2427	2.82563	277.1	14.4523		0
			2.69738	264.522	14.2487	2.82563	277.1	14.4619		0
			2.69537	264.325	14.2581	2.82563	277.1	14.4713		0
			2.69337	264.129	14.264	2.82563	277.1	14.4784		0
			2.69137	263.933	14.2759	2.82163	276.707	14.4879		0
			2.68936	263.736	14.2854	2.82563	277.1	14.495		0
			2.68736	263.54	14.296	2.82163	276.707	14.5069		0
			2.68535	263.343	14.3043	2.82163	276.707	14.5116		0
			2.68134	262.95	14.309	2.82163	276.707	14.521		0
			2.67934	262.754	14.3185	2.82563	277.1	14.5329		0
			2.67533	262.36	14.328	2.82563	277.1	14.54		0
			2.67533	262.36	14.3351	2.82563	277.1	14.5471		0
			2.66932	261.771	14.3422	2.82163	276.707	14.5566		0
			2.66732	261.575	14.3529	2.82163	276.707	14.566		0
			2.66331	261.181	14.3599	2.82163	276.707	14.5779		0
			2.66131	260.985	14.3694	2.82163	276.707	14.5873		0
			2.65931	260.789	14.3742	2.81761	276.314	14.5944		0
				0		2.81761	276.314	14.6063		0
				0		2.81761	276.314	14.6181		0
				0		2.81761	276.314	14.6229		0
				0		2.81761	276.314	14.6276		0
				0		2.81761	276.314	14.6371		0
				0		2.81761	276.314	14.6419		0
				0		2.81761	276.314	14.6513		0
				0		2.81761	276.314	14.6631		0
				0		2.81761	276.314	14.6773		0
				0		2.81761	276.314	14.6891		0
				0		2.81761	276.314	14.6939		0
				0		2.81761	276.314	14.6987		0
				0		2.81761	276.314	14.7034		0
				0		2.81761	276.314	14.7153		0
				0		2.81361	275.921	14.7271		0
				0		2.81361	275.921	14.7366		0
				0		2.81361	275.921	14.7389		0
				0		2.81361	275.921	14.7507		0
				0		2.81361	275.921	14.7579		0
				0		2.81361	275.921	14.7697		0
				0		2.81361	275.921	14.7769		0
				0		2.81361	275.921	14.7839		0
				0		2.81361	275.921	14.7934		0
				0		2.81361	275.921	14.8076		0
				0		2.81361	275.921	14.8147		0
				0		2.81361	275.921	14.8219		0
				0		2.81361	275.921	14.8289		0
				0		2.81361	275.921	14.8384		0
				0		2.81361	275.921	14.8456		0
				0		2.81361	275.921	14.8573		0
				0		2.80961	275.528	14.8644		0
				0		2.80961	275.528	14.8716		0
				0		2.80961	275.528	14.8834		0
				0		2.80961	275.528	14.8929		0
				0		2.80961	275.528	14.9		0
				0		2.80961	275.528	14.9071		0
				0		2.80961	275.528	14.919		0
				0		2.80961	275.528	14.926		0
				0		2.80961	275.528	14.9307		0
				0		2.80961	275.528	14.9426		0
				0		2.80559	275.134	14.9497		0
				0		2.80559	275.134	14.9591		0
				0		2.80559	275.134	14.971		0
				0		2.80961	275.528	14.9829		0
				0		2.80559	275.134	14.9923		0
				0		2.80559	275.134	15.0041		0
				0		2.80559	275.134	15.009		0
				0		2.80559	275.134	15.016		0
				0		2.80159	274.742	15.0303		0
				0		2.80159	274.742	15.0421		0
				0		2.80559	275.134	15.0469		0
				0		2.80559	275.134	15.0516		0
				0		2.80559	275.134	15.0587		0
				0		2.80159	274.742	15.0634		0
				0		2.80159	274.742	15.0729		0
				0		2.80159	274.742	15.08		0
				0		2.79758	274.349	15.0894		0
				0		2.79758	274.349	15.1013		0
				0		2.79758	274.349	15.1156		0
				0		2.80159	274.742	15.1273		0
				0		2.79758	274.349	15.1344		0
				0		2.79758	274.349	15.1391		0
				0		2.79758	274.349	15.1463		0
				0		2.80159	274.742	15.1557		0
				0		2.79758	274.349	15.1653		0
				0		2.79758	274.349	15.1819		0
				0		2.79758	274.349	15.1937		0
				0		2.79758	274.349	15.196		0
				0		2.79758	274.349	15.2031		0
				0		2.79758	274.349	15.2079		0
				0		2.79758	274.349	15.215		0
				0		2.79357	273.955	15.2269		0
				0		2.79758	274.349	15.234		0
				0		2.79758	274.349	15.2457		0
				0		2.79357	273.955	15.2553		0
				0		2.79357	273.955	15.2647		0
				0		2.79357	273.955	15.2694		0
				0		2.79357	273.955	15.2766		0
				0		2.79357	273.955	15.286		0
				0		2.79357	273.955	15.2907		0
				0		2.79357	273.955	15.3073		0
				0		2.79357	273.955	15.3144		0
				0		2.79357	273.955	15.3191		0
				0		2.79357	273.955	15.3263		0
				0		2.78956	273.563	15.3357		0
				0		2.78956	273.563	15.3453		0
				0		2.78956	273.563	15.35		0
				0		2.78555	273.169	15.3571		0
				0		2.78956	273.563	15.369		0
				0		2.78555	273.169	15.3784		0
				0		2.78555	273.169	15.3879		0
				0		2.78555	273.169	15.3974		0
				0		2.78555	273.169	15.4044		0
				0		2.78555	273.169	15.4091		0
				0		2.78555	273.169	15.4187		0
				0		2.78555	273.169	15.4234		0
				0		2.78154	272.776	15.4306		0
				0		2.78555	273.169	15.44		0
				0		2.78154	272.776	15.4471		0
				0		2.78154	272.776	15.4541		0
				0		2.78154	272.776	15.4613		0
				0		2.78154	272.776	15.4731		0
				0		2.77754	272.384	15.4803		0
				0		2.77754	272.384	15.4921		0
				0		2.77754	272.384	15.4969		0
				0		2.77352	271.99	15.5063		0
				0		2.77352	271.99	15.511		0
				0		2.76952	271.597	15.5206		0
				0		2.77754	272.384	15.5253		0
				0		2.77352	271.99	15.5347		0
				0		2.77352	271.99	15.5441		0
				0		2.76952	271.597	15.5513		0
				0		2.76952	271.597	15.5631		0
				0		2.76952	271.597	15.5703		0
				0		2.76552	271.204	15.5774		0
				0		2.76552	271.204	15.5844		0
				0		2.76552	271.204	15.594		0
				0		2.7615	270.811	15.5987		0
				0		2.76552	271.204	15.6129		0
				0		2.76552	271.204	15.6247		0
				0		2.7615	270.811	15.6294		0
				0		2.7615	270.811	15.639		0
				0		2.7615	270.811	15.646		0
				0		2.7615	270.811	15.6507		0
				0		2.7575	270.418	15.6579		0
				0		2.7575	270.418	15.6697		0
				0		2.7615	270.811	15.6769		0
				0		2.7575	270.418	15.6863		0
				0		2.7615	270.811	15.6934		0
				0		2.7615	270.811	15.7029		0
				0		2.7575	270.418	15.71		0
				0		2.75349	270.025	15.7171		0
				0		2.75349	270.025	15.7241		0
				0		2.75349	270.025	15.7313		0
				0		2.75349	270.025	15.7431		0
				0		2.74948	269.632	15.7526		0
				0		2.74948	269.632	15.7574		0
				0		2.74948	269.632	15.7644		0
				0		2.74948	269.632	15.7716		0
				0		2.74948	269.632	15.7787		0
				0		2.74948	269.632	15.7906		0
				0		2.74547	269.239	15.8		0
				0		2.74547	269.239	15.8094		0
				0		2.74147	268.846	15.8166		0
				0		2.74547	269.239	15.826		0
				0		2.74147	268.846	15.8331		0
				0		2.74147	268.846	15.8403		0
				0		2.73745	268.452	15.8497		0
				0		2.73745	268.452	15.8591		0
				0		2.73745	268.452	15.8687		0
				0		2.73745	268.452	15.8759		0
				0		2.73745	268.452	15.8876		0
				0		2.73745	268.452	15.8947		0
				0		2.73345	268.06	15.9019		0
						2.73345		15.9113		0
						2.73345		15.916
						2.72945		15.9256
						2.72945		15.9326
						2.72945		15.9421
						2.72945		15.9491
						2.72945		15.9563
						2.72945		15.9681
						2.72543		15.9729
						2.72543		15.98
						2.72143		15.9894
						2.72143		15.999
						2.72143		16.0084
						2.72143		16.0226
						2.71742		16.0274
						2.71742		16.0344
						2.71742		16.0391
						2.71341		16.0487
						2.7094		16.0581
						2.7054		16.0676
	0			0			0			0
	0			0			0			0
	0			0			0			0
	0			0			0			0
	0			0			0			0
	0			0			0			0
	0			0			0			0
	0			0			0			0
	0			0			0			0
	0			0			0			0
	0			0			0			0
	0			0			0			0
	0			0			0			0
	0			0			0			0
	0			0			0			0
	0			0			0			0
	0			0			0			0
	0			0			0			0
	0			0			0			0
	0			0			0			0
	0			0			0			0
	0			0			0			0
	0			0			0			0
	0			0			0			0
	0			0			0			0
	0			0			0			0
	0			0			0			0
	0			0			0			0
	0			0			0			0
	0			0			0			0
	0			0			0			0
	0			0			0			0
	0			0			0			0
	0			0			0			0
	0			0			0			0
	0			0			0			0
	0			0			0			0
	0			0			0			0
	0			0			0			0
	0			0			0			0
	0			0			0			0
	0			0			0			0
	0			0			0			0
	0			0			0			0
	0			0			0			0
	0			0			0			0
	0			0			0			0
	0			0			0			0
	0			0			0			0
	0			0			0			0
	0			0			0			0
	0			0			0			0
	0			0			0			0
	0			0			0			0
	0			0			0			0
	0			0			0			0
	0			0			0			0
	0			0			0			0
	0			0			0			0
	0			0			0			0
	0			0			0			0
	0			0			0			0
	0			0			0			0
	0			0			0			0
	0			0			0			0
	0			0			0			0
	0			0			0			0
	0			0			0			0
	0			0			0			0
	0			0			0			0
	0			0			0			0
	0			0			0			0
	0			0			0			0
	0			0			0			0
	0			0			0			0
	0			0			0			0
	0			0			0			0
	0			0			0			0
	0			0			0			0
	0			0			0			0
	0			0			0			0
	0			0			0			0
	0			0			0			0
	0			0			0			0
	0			0			0			0
	0			0			0			0
	0			0			0			0
	0			0			0			0
	0			0			0			0
	0			0			0			0
	0			0			0			0
	0			0			0			0
	0			0			0			0
	0			0			0			0
	0			0			0			0
	0			0			0			0
	0			0			0			0
	0			0			0			0
	0			0			0			0
	0			0			0			0
	0			0			0			0
	0			0			0			0
	0			0			0			0
	0			0			0			0
	0			0			0			0
	0			0			0			0
	0			0			0			0
	0			0			0			0
	0			0			0			0
	0			0			0			0
	0			0			0			0
	0			0			0			0
	0			0			0			0
	0			0			0			0
	0			0			0			0
	0			0			0			0
	0			0			0			0
	0			0			0			0
	0			0			0			0
	0			0			0			0
	0			0			0			0
	0			0			0			0
	0			0			0			0
	0			0			0			0
	0			0			0			0
	0			0			0			0
	0			0			0			0
	0			0			0			0
	0			0			0			0
	0			0			0			0
	0			0			0			0
	0			0			0			0
	0			0			0			0
	0			0			0			0
	0			0			0			0
	0			0			0			0
	0			0			0			0
	0			0			0			0
	0			0			0			0
	0			0			0			0
	0			0			0			0
	0			0			0			0
	0			0			0			0
	0			0			0			0
	0			0			0			0
	0			0			0			0
	0			0			0			0
	0			0			0			0
	0			0			0			0
	0			0			0			0
	0			0			0			0
	0			0			0			0
	0			0			0			0
	0			0			0			0
	0			0			0			0
	0			0			0			0
	0			0			0			0
	0			0			0			0
	0			0			0			0
	0			0			0			0
	0			0			0			0
	0			0			0			0
	0			0			0			0
	0			0			0			0
	0			0			0			0
	0			0			0			0
	0			0			0			0
	0			0			0			0
	0			0			0			0
	0			0			0			0
	0			0			0			0
	0			0			0			0
	0			0			0			0
	0			0			0			0
	0			0			0			0
	0			0			0			0
	0			0			0			0
	0			0			0			0
	0			0			0			0
	0			0			0			0
	0			0			0			0
	0			0			0			0
	0			0			0			0
	0			0			0			0
	0			0			0			0
	0			0			0			0
	0			0			0			0
	0			0			0			0
	0			0			0			0
	0			0			0			0
	0			0			0			0
	0			0			0			0
	0			0			0			0
	0			0			0			0
	0			0			0			0
	0			0			0			0
	0			0			0			0
	0			0			0			0
	0			0			0			0
	0			0			0			0
	0			0			0			0
	0			0			0			0
	0			0			0			0
	0			0			0			0
	0			0			0			0
	0			0			0			0
	0			0			0			0
	0			0			0			0
	0			0			0			0
	0			0			0			0
	0			0			0			0
	0			0			0			0
	0			0			0			0
	0			0			0			0
	0			0			0			0
	0			0			0			0
	0			0			0			0
	0			0			0			0
	0			0			0			0
	0			0			0			0
	0			0			0			0
	0			0			0			0
	0			0			0			0
	0			0			0			0
	0			0			0			0
	0			0			0			0
	0			0			0			0
	0			0			0			0
	0			0			0			0
	0			0			0			0
	0			0			0			0
	0			0			0			0
	0			0			0			0
	0			0			0			0
	0			0			0			0
	0			0			0			0
	0			0			0			0
	0			0			0			0
	0			0			0			0
	0			0			0			0
	0			0			0			0
	0			0			0			0
	0			0			0			0
	0			0			0			0
	0			0			0			0
	0			0			0			0
	0			0			0			0
	0			0			0			0
	0			0			0			0
	0			0			0			0
	0			0			0			0
	0			0			0			0
	0			0			0			0
	0			0			0			0
	0			0			0			0
	0			0			0			0
	0			0			0			0
	0			0			0			0
	0			0			0			0
	0			0			0			0
	0			0			0			0
	0			0			0			0
	0			0			0			0
	0			0			0			0
	0			0			0			0
	0			0			0			0
	0			0			0			0
	0			0			0			0
	0			0			0			0
	0			0			0			0
	0			0			0			0
	0			0			0			0
	0			0			0			0
	0			0			0			0
	0			0			0			0
	0			0			0			0
	0			0			0			0
	0			0			0			0
	0			0			0			0
	0			0			0			0
	0			0			0			0
	0			0			0			0
	0			0			0			0
	0			0			0			0
	0			0			0			0
	0			0			0			0
	0			0			0			0
	0			0			0			0
	0			0			0			0
	0			0			0			0
	0			0			0			0
	0			0			0			0
	0			0			0			0
	0			0			0			0
	0			0			0			0
	0			0			0			0
	0			0			0			0
	0			0			0			0
	0			0			0			0
	0			0			0			0
	0			0			0			0
	0			0			0			0
	0			0			0			0
	0			0			0			0
	0			0			0			0
	0			0			0			0
	0			0			0			0
	0			0			0			0
	0			0			0			0
[truncated: 1,316 more rows]

## Sheet: CH(beyaz kil-%0.25)
B20			B22			B25			B210
0 Cycle			2 Cycle			5 Cycle			10 Cycle
s (kg/cm^2)	s (kPa)	e (%)	s (kg/cm^2)	s (kPa)	e (%)	s (kg/cm^2)	s (kPa)	e (%)	s (kg/cm^2)	s (kPa)	e (%)
0	0	0	0	0	0	0	0	0	0	0	0
0.0240479	2.3583	0.00236846	0.012024	1.17915	0.00947384	0.012024	1.17915	0.00710539	0.014028	1.37568	0.0177635
0.0280559	2.75134	0.0118423	0.012024	1.17915	0.0189477	0.012024	1.17915	0.0236846	0.018036	1.76873	0.0201319
0.0280559	2.75134	0.0213161	0.016032	1.5722	0.03079	0.012024	1.17915	0.0331584	0.02004	1.96525	0.0260531
0.0320639	3.14439	0.0355269	0.016032	1.5722	0.0426323	0.016032	1.5722	0.0450007	0.022044	2.16177	0.0343427
0.0320639	3.14439	0.0521061	0.016032	1.5722	0.0544746	0.016032	1.5722	0.0544746	0.022044	2.16177	0.0402639
0.036072	3.53745	0.056843	0.016032	1.5722	0.0686853	0.016032	1.5722	0.0639484	0.0260519	2.55482	0.0426323
0.036072	3.53745	0.0639484	0.02004	1.96525	0.0757907	0.02004	1.96525	0.0781591	0.0300599	2.94787	0.0473692
0.036072	3.53745	0.0757907	0.02004	1.96525	0.0852646	0.02004	1.96525	0.0828961	0.0300599	2.94787	0.0544746
0.0400799	3.9305	0.0828961	0.02004	1.96525	0.0947384	0.02004	1.96525	0.0971069	0.0340679	3.34092	0.0603957
0.0440879	4.32355	0.0947384	0.0240479	2.3583	0.104212	0.0240479	2.3583	0.106581	0.038076	3.73398	0.0675011
0.0440879	4.32355	0.101844	0.0240479	2.3583	0.113686	0.0240479	2.3583	0.116055	0.0440879	4.32355	0.0757907
0.0480959	4.71659	0.108949	0.0240479	2.3583	0.127897	0.0280559	2.75134	0.12316	0.0440879	4.32355	0.0828961
0.0480959	4.71659	0.127897	0.0280559	2.75134	0.137371	0.0280559	2.75134	0.135002	0.0440879	4.32355	0.0900015
0.0521038	5.10964	0.137371	0.0240479	2.3583	0.149213	0.0320639	3.14439	0.144476	0.0480959	4.71659	0.0971071
0.0521038	5.10964	0.146844	0.0280559	2.75134	0.158687	0.0320639	3.14439	0.156319	0.0480959	4.71659	0.105396
0.0521038	5.10964	0.156319	0.0280559	2.75134	0.170529	0.0320639	3.14439	0.161056	0.0521038	5.10964	0.112502
0.0561118	5.50269	0.165793	0.0280559	2.75134	0.180003	0.036072	3.53745	0.175266	0.0521038	5.10964	0.116055
0.0561118	5.50269	0.182371	0.0320639	3.14439	0.189477	0.036072	3.53745	0.182371	0.0541079	5.30617	0.119607
0.0561118	5.50269	0.191846	0.0320639	3.14439	0.201319	0.036072	3.53745	0.194214	0.0541079	5.30617	0.124344
0.0561118	5.50269	0.206056	0.0320639	3.14439	0.213161	0.036072	3.53745	0.203687	0.0561119	5.5027	0.13145
0.0601199	5.89575	0.213161	0.0320639	3.14439	0.222636	0.0400799	3.9305	0.21553	0.0601198	5.89574	0.13737
0.0641279	6.2888	0.217899	0.0320639	3.14439	0.236846	0.0400799	3.9305	0.225004	0.0661319	6.48532	0.14566
0.0641279	6.2888	0.22974	0.0320639	3.14439	0.251057	0.0440879	4.32355	0.236846	0.0701398	6.87837	0.15395
0.0641279	6.2888	0.239214	0.0320639	3.14439	0.267636	0.0440879	4.32355	0.24632	0.0741478	7.27142	0.165792
0.0641279	6.2888	0.248689	0.036072	3.53745	0.286584	0.0480959	4.71659	0.253426	0.0781558	7.66446	0.170529
0.0681358	6.68184	0.258161	0.0320639	3.14439	0.300794	0.0480959	4.71659	0.265267	0.0821638	8.05752	0.180003
0.0681358	6.68184	0.272373	0.0320639	3.14439	0.319741	0.0480959	4.71659	0.274741	0.0881758	8.64709	0.190661
0.0681358	6.68184	0.284216	0.036072	3.53745	0.33869	0.0480959	4.71659	0.281847	0.0921838	9.04014	0.200135
0.0721438	7.07489	0.293689	0.036072	3.53745	0.3529	0.0480959	4.71659	0.29132	0.0961918	9.43319	0.208425
0.0761518	7.46794	0.3079	0.036072	3.53745	0.374217	0.0521038	5.10964	0.303163	0.0981957	9.62971	0.21553
0.0801598	7.86099	0.317374	0.036072	3.53745	0.388427	0.0521038	5.10964	0.312637	0.102204	10.0228	0.226188
0.0801598	7.86099	0.326847	0.036072	3.53745	0.409743	0.0521038	5.10964	0.312637	0.106212	10.4158	0.233294
0.0841678	8.25405	0.333953	0.036072	3.53745	0.426323	0.0561118	5.50269	0.326847	0.114228	11.2019	0.243951
0.0881758	8.64709	0.3529	0.036072	3.53745	0.442901	0.0561118	5.50269	0.331584	0.118236	11.595	0.253425
0.0881758	8.64709	0.360006	0.036072	3.53745	0.466587	0.0601199	5.89575	0.343427	0.122243	11.988	0.261715
0.0961918	9.43319	0.371849	0.036072	3.53745	0.487903	0.0601199	5.89575	0.3529	0.128256	12.5776	0.266451
0.1002	9.82624	0.378954	0.036072	3.53745	0.502113	0.0641279	6.2888	0.362374	0.13026	12.7741	0.279479
0.0961918	9.43319	0.393164	0.0400799	3.9305	0.518693	0.0641279	6.2888	0.374217	0.136271	13.3637	0.290136
0.104208	10.2193	0.402639	0.036072	3.53745	0.53764	0.0681358	6.68184	0.38369	0.14028	13.7567	0.298426
0.108216	10.6123	0.412111	0.036072	3.53745	0.561324	0.0681358	6.68184	0.393164	0.148296	14.5428	0.306716
0.112224	11.0054	0.423954	0.0400799	3.9305	0.573167	0.0681358	6.68184	0.405007	0.154308	15.1324	0.31619
0.116232	11.3984	0.435797	0.0400799	3.9305	0.594483	0.0721438	7.07489	0.41448	0.156312	15.329	0.328031
0.116232	11.3984	0.447639	0.036072	3.53745	0.613431	0.0721438	7.07489	0.423954	0.164327	16.115	0.336321
0.12024	11.7915	0.452376	0.0400799	3.9305	0.634747	0.0721438	7.07489	0.433429	0.170339	16.7046	0.346979
0.128255	12.5775	0.466587	0.0400799	3.9305	0.653694	0.0761518	7.46794	0.44527	0.176352	17.2942	0.356453
0.128255	12.5775	0.47606	0.0400799	3.9305	0.67738	0.0761518	7.46794	0.457113	0.180359	17.6872	0.365927
0.132264	12.9707	0.485534	0.0400799	3.9305	0.696327	0.0801598	7.86099	0.464219	0.186372	18.2768	0.37777
0.136271	13.3637	0.495009	0.0400799	3.9305	0.717643	0.0801598	7.86099	0.47606	0.192384	18.8664	0.388427
0.144288	14.1498	0.50685	0.0400799	3.9305	0.727117	0.0841678	8.25405	0.490271	0.198395	19.4559	0.396717
0.144288	14.1498	0.513956	0.0400799	3.9305	0.750801	0.0841678	8.25405	0.495009	0.202403	19.849	0.408559
0.148295	14.5428	0.525799	0.0440879	4.32355	0.762644	0.0841678	8.25405	0.499746	0.208415	20.4386	0.416849
0.152304	14.9359	0.535271	0.0440879	4.32355	0.776854	0.0881758	8.64709	0.511587	0.214428	21.0282	0.426323
0.16032	15.722	0.547114	0.0440879	4.32355	0.80054	0.0921838	9.04014	0.518693	0.22044	21.6177	0.435797
0.16032	15.722	0.556589	0.0440879	4.32355	0.821856	0.0921838	9.04014	0.535271	0.226451	22.2073	0.450007
0.164327	16.115	0.566061	0.0440879	4.32355	0.833699	0.0961918	9.43319	0.540009	0.234468	22.9934	0.459481
0.168336	16.5081	0.582641	0.0480959	4.71659	0.855014	0.0961918	9.43319	0.551851	0.240479	23.583	0.467771
0.172344	16.9011	0.589747	0.0480959	4.71659	0.873961	0.1002	9.82624	0.561324	0.244487	23.976	0.480797
0.18036	17.6873	0.601589	0.0480959	4.71659	0.888173	0.1002	9.82624	0.570799	0.2505	24.5657	0.489087
0.184367	18.0803	0.613431	0.0480959	4.71659	0.902383	0.104208	10.2193	0.580273	0.256511	25.1551	0.497377
0.184367	18.0803	0.622904	0.0521038	5.10964	0.916594	0.104208	10.2193	0.594483	0.262524	25.7448	0.508034
0.192384	18.8664	0.637116	0.0561118	5.50269	0.93791	0.108216	10.6123	0.606326	0.268535	26.3343	0.517509
0.196391	19.2594	0.64659	0.0561118	5.50269	0.949753	0.112224	11.0054	0.6158	0.276552	27.1204	0.525798
0.196391	19.2594	0.6608	0.0561118	5.50269	0.959226	0.112224	11.0054	0.627641	0.280559	27.5134	0.535272
0.204407	20.0455	0.667906	0.0561118	5.50269	0.980543	0.112224	11.0054	0.634747	0.286571	28.103	0.549482
0.212423	20.8316	0.67738	0.0561118	5.50269	0.992384	0.116232	11.3984	0.64659	0.294587	28.8891	0.558956
0.216432	21.2247	0.686853	0.0601199	5.89575	1.00896	0.116232	11.3984	0.6608	0.298595	29.2822	0.569615
0.22044	21.6177	0.696327	0.0561118	5.50269	1.02554	0.12024	11.7915	0.672643	0.306611	30.0683	0.575536
0.224447	22.0107	0.70817	0.0601199	5.89575	1.03739	0.12024	11.7915	0.686853	0.310619	30.4614	0.582641
0.228456	22.4039	0.720011	0.0641279	6.2888	1.04923	0.124248	12.1845	0.69159	0.316631	31.0509	0.593299
0.232463	22.7969	0.734223	0.0641279	6.2888	1.0587	0.128255	12.5775	0.701064	0.322643	31.6405	0.605142
0.240479	23.583	0.73896	0.0641279	6.2888	1.07291	0.132264	12.9707	0.712906	0.328655	32.23	0.613431
0.244487	23.976	0.750801	0.0681358	6.68184	1.09186	0.132264	12.9707	0.727117	0.334667	32.8197	0.621721
0.244487	23.976	0.757907	0.0721438	7.07489	1.10133	0.136271	13.3637	0.734223	0.336671	33.0162	0.628826
0.248496	24.3691	0.765013	0.0721438	7.07489	1.11554	0.136271	13.3637	0.743696	0.340679	33.4092	0.640669
0.244487	23.976	0.765013	0.0761518	7.46794	1.12265	0.14028	13.7568	0.755539	0.346691	33.9988	0.646589
0.244487	23.976	0.767381	0.0761518	7.46794	1.13686	0.144288	14.1498	0.76975	0.350699	34.3918	0.653695
0.244487	23.976	0.76975	0.0801598	7.86099	1.15344	0.144288	14.1498	0.779223	0.356711	34.9814	0.6608
0.244487	23.976	0.772119	0.0801598	7.86099	1.16765	0.148295	14.5428	0.791066	0.358715	35.178	0.667906
0.244487	23.976	0.774486	0.0841678	8.25405	1.17476	0.148295	14.5428	0.80054	0.362723	35.571	0.673827
0.244487	23.976	0.774486	0.0841678	8.25405	1.1866	0.148295	14.5428	0.812381	0.368735	36.1605	0.682116
0.244487	23.976	0.776854	0.0841678	8.25405	1.19607	0.152304	14.9359	0.826593	0.372743	36.5536	0.686853
0.244487	23.976	0.776854	0.0881758	8.64709	1.20318	0.156311	15.3289	0.840803	0.376751	36.9467	0.69159
0.248496	24.3691	0.779223	0.0921838	9.04014	1.21265	0.16032	15.722	0.852646	0.38076	37.3398	0.695143
0.248496	24.3691	0.781591	0.0921838	9.04014	1.21976	0.16032	15.722	0.859751	0.386771	37.9293	0.666721
0.248496	24.3691	0.779223	0.0921838	9.04014	1.2316	0.164327	16.115	0.869224	0.392783	38.5189	0.682116
0.252503	24.7621	0.781591	0.0961918	9.43319	1.24818	0.164327	16.115	0.878699	0.398795	39.1084	0.693959
0.252503	24.7621	0.779223	0.1002	9.82624	1.25765	0.168336	16.5081	0.895277	0.402803	39.5015	0.706985
0.248496	24.3691	0.781591	0.1002	9.82624	1.27186	0.172344	16.9011	0.909489	0.408815	40.0911	0.714091
0.256512	25.1552	0.781591	0.108216	10.6123	1.28607	0.176351	17.2941	0.916594	0.412823	40.4841	0.716459
0.256512	25.1552	0.781591	0.108216	10.6123	1.29792	0.176351	17.2941	0.928436	0.418835	41.0737	0.727117
0.260519	25.5482	0.779223	0.108216	10.6123	1.31213	0.18036	17.6873	0.93791	0.422843	41.4667	0.735406
0.260519	25.5482	0.781591	0.112224	11.0054	1.32397	0.18036	17.6873	0.945016	0.430859	42.2528	0.743696
0.268535	26.3343	0.779223	0.116232	11.3984	1.33344	0.184367	18.0803	0.952121	0.436871	42.8424	0.756724
0.272543	26.7273	0.779223	0.116232	11.3984	1.34529	0.188376	18.4734	0.966331	0.440879	43.2355	0.770934
0.272543	26.7273	0.779223	0.124248	12.1845	1.35476	0.188376	18.4734	0.975806	0.446891	43.825	0.780407
0.272543	26.7273	0.779223	0.124248	12.1845	1.36423	0.192384	18.8664	0.990016	0.454907	44.6111	0.787513
0.276552	27.1204	0.781591	0.128255	12.5775	1.37608	0.192384	18.8664	0.99949	0.456911	44.8076	0.795803
0.276552	27.1204	0.781591	0.128255	12.5775	1.38792	0.196391	19.2594	1.01844	0.462923	45.3973	0.805276
0.276552	27.1204	0.781591	0.136271	13.3637	1.40213	0.196391	19.2594	1.03502	0.472943	46.3799	0.819487
0.276552	27.1204	0.779223	0.14028	13.7568	1.4116	0.2004	19.6525	1.06581	0.474947	46.5764	0.834882
0.280559	27.5134	0.78396	0.144288	14.1498	1.42108	0.196391	19.2594	1.08712	0.480959	47.1659	0.850277
0.284568	27.9066	0.786329	0.148295	14.5428	1.43529	0.2004	19.6525	1.10133	0.490979	48.1486	0.863304
0.288575	28.2996	0.788697	0.152304	14.9359	1.44476	0.2004	19.6525	1.12265	0.494987	48.5416	0.870409
0.288575	28.2996	0.788697	0.156311	15.3289	1.45423	0.2004	19.6525	1.13686	0.498994	48.9346	0.882251
0.288575	28.2996	0.791066	0.16032	15.722	1.46371	0.2004	19.6525	1.14397	0.505007	49.5242	0.891725
0.292583	28.6926	0.798171	0.16032	15.722	1.47556	0.2004	19.6525	1.1487	0.507011	49.7208	0.902384
0.296591	29.0857	0.805276	0.168336	16.5081	1.48266	0.2004	19.6525	1.15581	0.505007	49.5242	0.908304
0.304608	29.8718	0.807644	0.172344	16.9011	1.49213	0.2004	19.6525	1.16055	0.494987	48.5416	0.914226
0.308615	30.2648	0.810013	0.176351	17.2941	1.50871	0.2004	19.6525	1.16291	0.468934	45.9868	0.921331
0.316631	31.0509	0.812381	0.184367	18.0803	1.52529	0.2004	19.6525	1.16765	0.472943	46.3799	0.920146
0.320639	31.4439	0.819487	0.188376	18.4734	1.53476	0.2004	19.6525	1.17002	0.482963	47.3624	0.928436
0.324647	31.837	0.83133	0.192384	18.8664	1.54897	0.204407	20.0455	1.17712	0.488975	47.9521	0.935541
0.328655	32.23	0.843171	0.196391	19.2594	1.55371	0.204407	20.0455	1.19607	0.490979	48.1486	0.942647
0.340679	33.4092	0.850277	0.204407	20.0455	1.55844	0.208416	20.4386	1.21976	0.503002	49.3277	0.949752
0.344687	33.8023	0.857383	0.208416	20.4386	1.56319	0.208416	20.4386	1.23634	0.507011	49.7208	0.956858
0.352704	34.5884	0.864487	0.208416	20.4386	1.56791	0.208416	20.4386	1.27186	0.513023	50.3104	0.956858
0.36072	35.3745	0.871593	0.208416	20.4386	1.57266	0.208416	20.4386	1.29792	0.527051	51.686	0.979358
0.364727	35.7675	0.885804	0.208416	20.4386	1.57266	0.212423	20.8316	1.31923	0.535066	52.4721	0.988832
0.376751	36.9466	0.89291	0.208416	20.4386	1.57503	0.212423	20.8316	1.34292	0.543083	53.2582	0.995937
0.38076	37.3398	0.897646	0.208416	20.4386	1.5774	0.212423	20.8316	1.3666	0.551099	54.0443	1.00423
0.384767	37.7328	0.916594	0.208416	20.4386	1.5774	0.212423	20.8316	1.39265	0.559114	54.8304	1.01133
0.396791	38.9119	0.926067	0.208416	20.4386	1.57976	0.212423	20.8316	1.42108	0.569135	55.8131	1.02673
0.404807	39.698	0.935541	0.212423	20.8316	1.58213	0.22044	21.6177	1.4495	0.573142	56.2061	1.03502
0.412823	40.4841	0.945016	0.22044	21.6177	1.58687	0.22044	21.6177	1.47319	0.579155	56.7957	1.04804
0.420839	41.2702	0.956857	0.224447	22.0107	1.58924	0.22044	21.6177	1.5016	0.58717	57.5818	1.05515
0.432863	42.4493	0.966331	0.224447	22.0107	1.59634	0.22044	21.6177	1.52056	0.593182	58.1713	1.06936
0.440879	43.2355	0.973437	0.232463	22.7969	1.60581	0.224447	22.0107	1.54187	0.599194	58.7609	1.08594
0.448895	44.0216	0.98528	0.236472	23.19	1.61291	0.228456	22.4039	1.57029	0.603203	59.154	1.0966
0.456911	44.8077	0.994753	0.240479	23.583	1.62003	0.228456	22.4039	1.58924	0.609215	59.7435	1.10607
0.468935	45.9868	1.0066	0.244487	23.976	1.6224	0.228456	22.4039	1.61529	0.615226	60.3331	1.11555
0.476951	46.7729	1.01607	0.244487	23.976	1.62476	0.228456	22.4039	1.63424	0.619235	60.7262	1.12147
0.488975	47.9521	1.03028	0.244487	23.976	1.62713	0.236472	23.19	1.66503	0.629255	61.7088	1.12976
0.496991	48.7382	1.03975	0.244487	23.976	1.6295	0.232463	22.7969	1.68397	0.633263	62.1018	1.13686
0.505007	49.5243	1.04686	0.244487	23.976	1.63187	0.236472	23.19	1.70766	0.637271	62.4949	1.14278
0.517031	50.7034	1.06344	0.244487	23.976	1.63424	0.240479	23.583	1.72424	0.645287	63.281	1.15699
0.521038	51.0964	1.07528	0.244487	23.976	1.63897	0.236472	23.19	1.74081	0.651299	63.8706	1.16647
0.533062	52.2755	1.08239	0.244487	23.976	1.64134	0.240479	23.583	1.75029	0.655306	64.2636	1.17831
0.549095	53.8478	1.08949	0.244487	23.976	1.64609	0.240479	23.583	1.7574	0.661318	64.8531	1.19134
0.557111	54.6339	1.10133	0.244487	23.976	1.64609	0.240479	23.583	1.7645	0.669335	65.6393	1.20081
0.565127	55.42	1.11554	0.244487	23.976	1.64844	0.240479	23.583	1.76924	0.671339	65.8358	1.21028
0.577151	56.5991	1.12265	0.248496	24.3691	1.65081	0.240479	23.583	1.77871	0.679355	66.6219	1.21857
0.585167	57.3853	1.13686	0.248496	24.3691	1.65556	0.240479	23.583	1.78581	0.68737	67.408	1.2316
0.59719	58.5644	1.15107	0.248496	24.3691	1.65793	0.240479	23.583	1.79056	0.691378	67.8011	1.24581
0.609214	59.7435	1.15818	0.252503	24.7621	1.66029	0.240479	23.583	1.79529	0.69739	68.3906	1.25528
0.621239	60.9227	1.16765	0.252503	24.7621	1.66503	0.240479	23.583	1.80477	0.703403	68.9802	1.26476
0.629254	61.7087	1.17949	0.256512	25.1552	1.66976	0.240479	23.583	1.8095	0.709415	69.5698	1.2766
0.641279	62.888	1.1937	0.256512	25.1552	1.67687	0.240479	23.583	1.81661	0.713422	69.9628	1.28607
0.653302	64.0671	1.20081	0.252503	24.7621	1.67687	0.240479	23.583	1.81897	0.71743	70.3559	1.29436
0.665326	65.2462	1.21265	0.256512	25.1552	1.67924	0.240479	23.583	1.82134	0.725446	71.142	1.30384
0.67735	66.4253	1.22213	0.256512	25.1552	1.68397	0.240479	23.583	1.82609	0.731458	71.7315	1.31449
0.693382	67.9976	1.23397	0.260519	25.5482	1.69819	0.240479	23.583	1.82846	0.733462	71.9281	1.32279
0.701398	68.7837	1.2387	0.264528	25.9413	1.70766	0.240479	23.583	1.83556	0.741478	72.7142	1.33108
0.713422	69.9628	1.24818	0.268535	26.3343	1.72187	0.244487	23.976	1.84503	0.745486	73.1072	1.34055
0.721438	70.7489	1.26002	0.272543	26.7273	1.73609	0.244487	23.976	1.8474	0.751499	73.6968	1.35002
0.741478	72.7142	1.2766	0.272543	26.7273	1.75503	0.244487	23.976	1.85924	0.75751	74.2863	1.35831
0.753502	73.8933	1.28844	0.276552	27.1204	1.77161	0.244487	23.976	1.86634	0.761518	74.6795	1.37015
0.765527	75.0725	1.29792	0.280559	27.5134	1.78109	0.248496	24.3691	1.87819	0.769534	75.4655	1.38081
0.781558	76.6446	1.30976	0.284568	27.9066	1.80003	0.252503	24.7621	1.8924	0.773542	75.8586	1.39147
0.793583	77.8239	1.31686	0.284568	27.9066	1.81897	0.252503	24.7621	1.90661	0.779554	76.4481	1.39976
0.809614	79.396	1.32871	0.288575	28.2996	1.83319	0.256512	25.1552	1.92319	0.783562	76.8412	1.40805
0.825646	80.9682	1.34055	0.292583	28.6926	1.85213	0.260519	25.5482	1.93977	0.78757	77.2342	1.41042
0.83767	82.1473	1.34765	0.300599	29.4787	1.87109	0.260519	25.5482	1.95634	0.791578	77.6273	1.43411
0.853702	83.7196	1.36423	0.304608	29.8718	1.89003	0.260519	25.5482	1.97766	0.795586	78.0204	1.44713
0.869735	85.2918	1.37371	0.308615	30.2648	1.90899	0.264528	25.9413	1.99899	0.803602	78.8064	1.4566
0.885766	86.8639	1.38318	0.316631	31.0509	1.9303	0.268535	26.3343	2.01556	0.809614	79.396	1.46726
0.901798	88.4362	1.39265	0.320639	31.4439	1.94214	0.272543	26.7273	2.0345	0.815626	79.9856	1.47674
0.91783	90.0084	1.40687	0.328655	32.23	1.95634	0.272543	26.7273	2.05819	0.819634	80.3787	1.48621
0.933862	91.5805	1.42344	0.332664	32.6232	1.97056	0.276552	27.1204	2.07714	0.823642	80.7717	1.49331
0.953901	93.5458	1.43291	0.340679	33.4092	1.98003	0.276552	27.1204	2.09371	0.82765	81.1647	1.50516
0.965926	94.725	1.44713	0.348695	34.1953	1.99424	0.276552	27.1204	2.11503	0.833662	81.7543	1.51463
0.985966	96.6902	1.4566	0.356711	34.9814	2.00846	0.280559	27.5134	2.13161	0.839674	82.3439	1.52766
1.002	98.2624	1.46844	0.364727	35.7675	2.0203	0.284568	27.9066	2.15056	0.845686	82.9335	1.53121
1.02204	100.228	1.47556	0.372743	36.5536	2.02977	0.292583	28.6926	2.16477	0.849694	83.3265	1.5395
1.03807	101.8	1.48976	0.38076	37.3398	2.03924	0.292583	28.6926	2.17661	0.855706	83.9161	1.55016
1.05811	103.765	1.49923	0.388774	38.1258	2.04871	0.300599	29.4787	2.18609	0.861718	84.5056	1.56081
1.07815	105.73	1.50397	0.396791	38.9119	2.06293	0.304608	29.8718	2.2003	0.863722	84.7022	1.56792
1.09418	107.303	1.51581	0.408816	40.0911	2.07714	0.308615	30.2648	2.21214	0.869734	85.2918	1.57739
1.11422	109.268	1.52766	0.416831	40.8771	2.08424	0.312624	30.6579	2.22161	0.873742	85.6848	1.58568
1.13426	111.233	1.5324	0.424847	41.6632	2.09371	0.316631	31.0509	2.22871	0.87775	86.0779	1.59871
1.1543	113.198	1.53713	0.432863	42.4493	2.10793	0.320639	31.4439	2.24056	0.883762	86.6674	1.60818
1.17033	114.771	1.54897	0.444887	43.6285	2.11977	0.324647	31.837	2.2524	0.885766	86.8639	1.61529
1.19037	116.736	1.56081	0.452903	44.4146	2.13636	0.328655	32.23	2.26899	0.891777	87.4535	1.62476
1.21843	119.487	1.57029	0.464926	45.5937	2.14583	0.328655	32.23	2.28083	0.895786	87.8466	1.6295
1.23045	120.666	1.57976	0.476951	46.7729	2.16003	0.336671	33.0162	2.28793	0.901798	88.4362	1.64016
1.2545	123.025	1.5916	0.480959	47.1659	2.17661	0.340679	33.4092	2.2974	0.905806	88.8292	1.64726
1.27455	124.99	1.59871	0.496991	48.7382	2.19083	0.344687	33.8023	2.30924	0.909814	89.2222	1.65674
1.29057	126.562	1.60819	0.509015	49.9173	2.19793	0.352704	34.5884	2.31873	0.913822	89.6153	1.66976
1.31462	128.92	1.61766	0.517031	50.7034	2.2074	0.352704	34.5884	2.3282	0.921838	90.4014	1.67924
1.33466	130.886	1.6224	0.533062	52.2755	2.22871	0.356711	34.9814	2.34004	0.923842	90.5979	1.68871
1.35469	132.85	1.6366	0.545087	53.4548	2.24056	0.364727	35.7675	2.35189	0.925846	90.7945	1.69345
1.37875	135.21	1.64844	0.557111	54.6339	2.2524	0.368735	36.1605	2.35899	0.931858	91.384	1.70411
1.39478	136.781	1.65556	0.573143	56.2061	2.25951	0.372743	36.5536	2.37557	0.933862	91.5805	1.71358
1.41483	138.747	1.66266	0.585167	57.3853	2.26899	0.372743	36.5536	2.38504	0.93787	91.9736	1.72898
1.43486	140.711	1.67213	0.601199	58.9575	2.27846	0.38076	37.3398	2.39214	0.941878	92.3667	1.742
1.4589	143.07	1.6816	0.609214	59.7435	2.29267	0.384767	37.7328	2.40161	0.94789	92.9562	1.75621
1.47895	145.035	1.69344	0.625246	61.3157	2.30689	0.388774	38.1258	2.41346	0.951898	93.3493	1.76332
1.49899	147.001	1.70056	0.63727	62.4948	2.31636	0.392783	38.5189	2.42293	0.957909	93.9388	1.76806
1.52304	149.359	1.7124	0.653302	64.0671	2.33057	0.396791	38.9119	2.43241	0.961918	94.3319	1.75384
1.54308	151.325	1.7195	0.669335	65.6393	2.34004	0.400799	39.305	2.43951	0.967929	94.9214	1.79293
1.56713	153.683	1.73134	0.67735	66.4253	2.35424	0.404807	39.698	2.45136	0.967929	94.9214	1.80714
1.58716	155.647	1.73844	0.689375	67.6046	2.36373	0.408816	40.0911	2.4632	0.973942	95.5111	1.82135
1.6072	157.613	1.75029	0.705406	69.1767	2.37557	0.416831	40.8771	2.47267	0.975946	95.7076	1.82845
1.62725	159.578	1.75977	0.717431	70.3559	2.38504	0.420839	41.2702	2.48451	0.979954	96.1006	1.83792
1.65129	161.937	1.76924	0.729454	71.535	2.40161	0.424847	41.6632	2.49399	0.98797	96.8867	1.84621
1.67133	163.901	1.78109	0.741478	72.7142	2.41109	0.432863	42.4493	2.50583	0.991977	97.2797	1.85924
1.69539	166.261	1.78819	0.75751	74.2864	2.42293	0.43687	42.8423	2.5153	0.993981	97.4762	1.86753
1.71943	168.619	1.80003	0.773543	75.8586	2.43241	0.444887	43.6285	2.52951	0.999994	98.0659	1.87938
1.73946	170.583	1.80713	0.785566	77.0377	2.44189	0.448895	44.0216	2.53899	1.004	98.4589	1.88648
1.75951	172.549	1.81661	0.79759	78.2169	2.45373	0.452903	44.4146	2.5461	1.00801	98.852	1.89951
1.77955	174.514	1.82609	0.805606	79.003	2.46557	0.456911	44.8077	2.55794	1.01001	99.0485	1.91016
1.8036	176.873	1.83556	0.81763	80.1821	2.47741	0.464926	45.5937	2.56741	1.01603	99.6381	1.91609
1.82765	179.231	1.84266	0.833662	81.7543	2.48214	0.468935	45.9868	2.57926	1.01803	99.8346	1.92437
1.84769	181.196	1.84977	0.845686	82.9335	2.49399	0.472943	46.3798	2.58873	1.02404	100.424	1.93622
1.87174	183.555	1.86397	0.85771	84.1126	2.50346	0.480959	47.1659	2.5982	1.03005	101.014	1.94569
1.89578	185.913	1.87346	0.865726	84.8987	2.5153	0.484966	47.5589	2.60767	1.03005	101.014	1.95516
1.91582	187.877	1.87819	0.877749	86.0778	2.52951	0.492982	48.3451	2.61951	1.03406	101.407	1.96819
1.93986	190.236	1.88766	0.893782	87.6501	2.54136	0.496991	48.7382	2.63136	1.04007	101.996	1.97885
1.95991	192.201	1.89714	0.897789	88.0431	2.5532	0.505007	49.5243	2.64083	1.04408	102.389	1.98832
1.98796	194.952	1.90899	0.913822	89.6153	2.5603	0.513022	50.3103	2.65504	1.04809	102.782	1.99424
2.004	196.525	1.91609	0.925845	90.7944	2.56741	0.521038	51.0964	2.66214	1.0521	103.176	2.00254
2.02404	198.491	1.92081	0.93787	91.9737	2.57926	0.529055	51.8825	2.67399	1.0541	103.372	2.01082
2.04809	200.849	1.9374	0.945885	92.7596	2.58873	0.533062	52.2755	2.69057	1.06011	103.962	2.01911
2.06812	202.813	1.94924	0.961918	94.3319	2.59583	0.537071	52.6687	2.70241	1.06613	104.551	2.03214
2.08816	204.779	1.95161	0.969934	95.118	2.61004	0.545087	53.4548	2.71663	1.06813	104.748	2.04279
2.11221	207.137	1.95871	0.97795	95.9041	2.61714	0.553103	54.2409	2.72847	1.07013	104.944	2.05109
2.12824	208.709	1.96583	0.989974	97.0832	2.63136	0.561118	55.0269	2.73794	1.07615	105.534	2.06174
2.1523	211.068	1.97766	0.99799	97.8694	2.6432	0.565127	55.42	2.74741	1.07815	105.73	2.06766
2.17233	213.033	1.98477	1.01001	99.0485	2.6503	0.573143	56.2061	2.75689	1.08216	106.123	2.07714
2.19237	214.998	1.99424	1.02204	100.228	2.65741	0.581158	56.9921	2.76873	1.08416	106.32	2.08424
2.21642	217.356	2.00371	1.03005	101.014	2.66689	0.589174	57.7783	2.7782	1.08817	106.713	2.09017
2.23245	218.928	2.01319	1.04208	102.193	2.6811	0.593183	58.1714	2.79241	1.09418	107.303	2.09254
2.25249	220.894	2.02267	1.0541	103.372	2.68583	0.601199	58.9575	2.81136	1.09218	107.106	2.10793
2.27253	222.859	2.02977	1.06212	104.158	2.69531	0.609214	59.7435	2.8232	1.10019	107.892	2.12095
2.29256	224.824	2.03924	1.07013	104.944	2.70951	0.61723	60.5296	2.83267	1.1042	108.285	2.1328
2.31261	226.789	2.04634	1.08216	106.123	2.72136	0.625246	61.3157	2.84451	1.10821	108.678	2.14464
2.32865	228.362	2.05583	1.09017	106.909	2.7332	0.633263	62.1018	2.8611	1.11021	108.875	2.15766
2.3527	230.721	2.0653	1.1022	108.089	2.74031	0.641279	62.888	2.87769	1.11422	109.268	2.16832
2.37273	232.685	2.0724	1.11021	108.875	2.74979	0.649295	63.6741	2.88716	1.11422	109.268	2.17899
2.38475	233.864	2.08187	1.12224	110.054	2.76399	0.65731	64.4601	2.89426	1.12023	109.857	2.18491
2.40079	235.437	2.09371	1.12625	110.447	2.7711	0.661319	64.8532	2.90847	1.12224	110.054	2.19438
2.42082	237.401	2.10319	1.13827	111.626	2.78057	0.669335	65.6393	2.92031	1.12625	110.447	2.19675
2.44086	239.367	2.1103	1.14628	112.412	2.78767	0.67735	66.4253	2.93453	1.13025	110.84	2.20504
2.46091	241.333	2.11977	1.1543	113.198	2.80189	0.685366	67.2114	2.94873	1.13226	111.036	2.21806
2.48095	243.298	2.12924	1.16232	113.984	2.809	0.697391	68.3907	2.9582	1.13627	111.43	2.22872
2.49698	244.87	2.13636	1.17434	115.164	2.82083	0.701398	68.7837	2.97004	1.14027	111.823	2.23582
2.51301	246.442	2.14109	1.18236	115.95	2.83031	0.709415	69.5698	2.98189	1.14428	112.216	2.24648
2.53305	248.407	2.15293	1.18636	116.343	2.84216	0.717431	70.3559	2.99137	1.14829	112.609	2.25478
2.54908	249.979	2.16951	1.19839	117.522	2.85163	0.725447	71.142	3.0032	1.1523	113.002	2.26543
2.5611	251.158	2.17899	1.20641	118.308	2.8611	0.733462	71.928	3.01504	1.1543	113.198	2.27728
2.58115	253.124	2.18136	1.21442	119.094	2.87057	0.741478	72.7142	3.02926	1.15831	113.591	2.28319
2.59717	254.696	2.18846	1.22244	119.88	2.88479	0.749494	73.5003	3.04347	1.16232	113.984	2.29149
2.61321	256.269	2.19793	1.23045	120.666	2.88951	0.75751	74.2864	3.05531	1.16432	114.181	2.29622
2.62924	257.84	2.20504	1.23847	121.452	2.899	0.761518	74.6794	3.06716	1.16632	114.377	2.30569
2.64528	259.413	2.21451	1.24648	122.238	2.91084	0.773543	75.8586	3.079	1.16833	114.574	2.30925
2.66531	261.378	2.22636	1.2505	122.632	2.91794	0.781558	76.6446	3.09557	1.17434	115.164	2.32582
2.68135	262.951	2.23346	1.25851	123.417	2.92504	0.789574	77.4307	3.10979	1.17635	115.36	2.33175
2.69738	264.522	2.24293	1.27053	124.596	2.93689	0.793583	77.8239	3.11453	1.18236	115.95	2.34122
2.71341	266.094	2.2524	1.27455	124.99	2.94873	0.801598	78.6099	3.12637	1.18436	116.146	2.35189
2.72945	267.667	2.25951	1.28255	125.775	2.9582	0.809614	79.396	3.14057	1.18837	116.539	2.36136
2.74547	269.239	2.26899	1.29057	126.562	2.96769	0.81763	80.1821	3.15241	1.19037	116.736	2.36609
2.7615	270.811	2.27609	1.29859	127.348	2.97716	0.821639	80.5752	3.16426	1.19438	117.129	2.36846
2.77754	272.384	2.28793	1.3066	128.134	2.989	0.829654	81.3612	3.17847	1.19639	117.325	2.37319
2.79357	273.955	2.29504	1.31462	128.92	2.99847	0.83767	82.1473	3.19269	1.2024	117.915	2.38504
2.80961	275.528	2.30451	1.31862	129.313	3.01504	0.845686	82.9335	3.2069	1.2044	118.111	2.40399
2.82563	277.1	2.31636	1.32664	130.099	3.02453	0.853702	83.7196	3.21874	1.20841	118.504	2.41583
2.84166	278.672	2.32346	1.33065	130.492	3.034	0.861718	84.5057	3.23059	1.20841	118.504	2.42886
2.85369	279.851	2.3282	1.34267	131.671	3.04584	0.865726	84.8987	3.24479	1.21242	118.897	2.44188
2.86973	281.424	2.33767	1.34669	132.065	3.05294	0.873742	85.6848	3.26374	1.21642	119.291	2.45017
2.88575	282.996	2.35189	1.35469	132.85	3.06953	0.881758	86.4709	3.27559	1.22043	119.683	2.46083
2.89377	283.782	2.36136	1.35871	133.244	3.079	0.889774	87.2571	3.28743	1.22244	119.88	2.4703
2.9098	285.354	2.36846	1.36673	134.03	3.0861	0.897789	88.0431	3.30163	1.22645	120.273	2.48096
2.92182	286.533	2.3732	1.37474	134.816	3.09557	0.901798	88.4362	3.31584	1.22645	120.273	2.48925
2.93385	287.712	2.38504	1.37875	135.21	3.10506	0.909814	89.2223	3.33006	1.23045	120.666	2.49873
2.95389	289.678	2.39451	1.38676	135.995	3.1169	0.91783	90.0084	3.3419	1.23446	121.059	2.50701
2.96591	290.857	2.40399	1.39078	136.389	3.1311	0.91783	90.0084	3.35611	1.24048	121.649	2.50464
2.97794	292.036	2.40873	1.39879	137.174	3.14294	0.929854	91.1875	3.36559	1.23847	121.453	2.53189
2.98996	293.215	2.42057	1.40681	137.96	3.15241	0.93787	91.9737	3.37506	1.24448	122.042	2.54491
3.00599	294.787	2.4253	1.41483	138.747	3.16426	0.945885	92.7596	3.3869	1.24849	122.435	2.55439
3.01401	295.573	2.43477	1.41883	139.14	3.17847	0.949894	93.1528	3.39874	1.2505	122.632	2.56504
3.02603	296.752	2.44426	1.42685	139.926	3.18557	0.95791	93.9389	3.41531	1.2565	123.221	2.57689
3.03405	297.539	2.45373	1.43085	140.319	3.19269	0.961918	94.3319	3.4248	1.2565	123.221	2.58873
3.04608	298.718	2.46083	1.43887	141.105	3.19979	0.969934	95.118	3.43663	1.26051	123.614	2.59701
3.0621	300.29	2.47504	1.44288	141.498	3.21163	0.97795	95.9041	3.45084	1.26251	123.81	2.60768
3.07012	301.076	2.48451	1.44688	141.89	3.22584	0.981957	96.2971	3.46031	1.26452	124.007	2.61715
3.08215	302.255	2.48689	1.4549	142.677	3.23769	0.989974	97.0832	3.47216	1.27054	124.597	2.62306
3.09015	303.041	2.49636	1.46292	143.463	3.24953	0.99799	97.8694	3.48637	1.27054	124.597	2.63136
3.10619	304.614	2.50346	1.47093	144.249	3.26374	1.002	98.2624	3.49821	1.27454	124.99	2.63965
3.11421	305.4	2.5153	1.47494	144.643	3.27559	1.01001	99.0485	3.5148	1.27855	125.383	2.64912
3.13024	306.972	2.52241	1.48295	145.428	3.28506	1.01402	99.4416	3.52664	1.28056	125.58	2.65859
3.13826	307.758	2.52714	1.48697	145.822	3.29453	1.01803	99.8346	3.53849	1.28456	125.972	2.66807
3.14627	308.544	2.53899	1.49497	146.607	3.30637	1.03005	101.014	3.55269	1.28857	126.366	2.67399
3.16231	310.117	2.55083	1.49899	147.001	3.31821	1.03406	101.407	3.57164	1.28857	126.366	2.68229
3.17032	310.902	2.55794	1.50299	147.393	3.33006	1.03807	101.8	3.58349	1.29458	126.955	2.69294
3.17834	311.688	2.56504	1.51101	148.18	3.3419	1.04609	102.586	3.59769	1.29458	126.955	2.70359
3.19036	312.867	2.57689	1.51502	148.573	3.35374	1.05009	102.979	3.60953	1.29658	127.151	2.71189
3.20639	314.439	2.58636	1.52304	149.359	3.36321	1.05811	103.765	3.62137	1.3026	127.741	2.72255
3.2104	314.833	2.59346	1.52704	149.752	3.37269	1.06212	104.158	3.63559	1.3026	127.741	2.72965
3.22243	316.012	2.5982	1.53506	150.538	3.38453	1.07013	104.944	3.64743	1.30661	128.134	2.74978
3.23445	317.191	2.6053	1.53907	150.931	3.40111	1.07815	105.73	3.66401	1.30861	128.331	2.75807
3.24246	317.977	2.61241	1.54709	151.717	3.41059	1.08216	106.123	3.67349	1.31261	128.723	2.76991
3.25448	319.156	2.62899	1.55109	152.11	3.42006	1.08617	106.516	3.68296	1.31663	129.117	2.78176
3.2625	319.942	2.6361	1.55911	152.896	3.42953	1.09418	107.303	3.69717	1.31863	129.313	2.79241
3.27453	321.121	2.6503	1.56311	153.289	3.44137	1.09819	107.696	3.70664	1.32263	129.706	2.79951
3.28255	321.908	2.65979	1.57113	154.075	3.44847	1.10621	108.482	3.72086	1.32464	129.902	2.80781
3.29057	322.694	2.66689	1.57113	154.075	3.46269	1.11021	108.875	3.73033	1.32865	130.296	2.8161
3.30259	323.873	2.67163	1.57514	154.468	3.47216	1.11422	109.268	3.74217	1.33065	130.493	2.82557
3.3106	324.659	2.6811	1.58316	155.255	3.48164	1.12224	110.054	3.75164	1.33266	130.689	2.83268
3.31862	325.445	2.69294	1.58716	155.647	3.48874	1.13025	110.84	3.76349	1.33666	131.081	2.84689
3.33064	326.624	2.70241	1.59518	156.434	3.50531	1.13426	111.233	3.78717	1.33867	131.278	2.85755
3.33866	327.411	2.70951	1.59918	156.826	3.51953	1.13827	111.626	3.79901	1.34268	131.672	2.86346
3.34667	328.196	2.71899	1.6032	157.22	3.529	1.14228	112.019	3.80611	1.34468	131.868	2.87413
3.35469	328.982	2.7261	1.61121	158.005	3.53849	1.15029	112.805	3.81796	1.34669	132.065	2.88715
3.36671	330.162	2.7332	1.61522	158.399	3.55031	1.15831	113.591	3.8298	1.34869	132.261	2.89426
3.37072	330.554	2.74267	1.61923	158.792	3.56453	1.15831	113.591	3.84401	1.3527	132.654	2.90255
3.38676	332.127	2.74979	1.62725	159.578	3.57637	1.16632	114.377	3.85586	1.3567	133.047	2.9061
3.39076	332.52	2.75689	1.63125	159.971	3.58584	1.17033	114.771	3.87243	1.3587	133.243	2.91558
3.40278	333.699	2.76636	1.63525	160.364	3.59769	1.17434	115.164	3.8819	1.36071	133.44	2.92979
3.40278	333.699	2.78057	1.63927	160.758	3.60717	1.17835	115.557	3.89374	1.36272	133.637	2.93926
3.41481	334.878	2.78767	1.64728	161.543	3.619	1.18636	116.343	3.90796	1.36672	134.03	2.95347
3.42283	335.665	2.79479	1.65129	161.937	3.62849	1.19037	116.736	3.91743	1.36873	134.226	2.96294
3.43085	336.451	2.79951	1.6553	162.329	3.64269	1.19839	117.522	3.92927	1.36873	134.226	2.97479
3.43485	336.844	2.8161	1.66332	163.116	3.65217	1.2024	117.915	3.94111	1.37474	134.816	2.98071
3.44687	338.023	2.8232	1.66732	163.508	3.66637	1.20641	118.308	3.95059	1.37875	135.209	2.98663
3.45088	338.415	2.83267	1.66732	163.508	3.67584	1.21442	119.094	3.96954	1.37875	135.209	2.99846
3.4589	339.202	2.83979	1.67534	164.295	3.68533	1.21843	119.487	3.98374	1.38076	135.406	3.00794
3.46692	339.988	2.85163	1.68336	165.081	3.6948	1.22244	119.88	3.99559	1.38476	135.799	3.0186
3.47092	340.381	2.85873	1.68737	165.474	3.70427	1.23045	120.666	4.0098	1.38877	136.192	3.02808
3.48294	341.56	2.86347	1.69539	166.261	3.71611	1.23446	121.059	4.02164	1.39278	136.585	3.03755
3.49096	342.347	2.87294	1.69539	166.261	3.73033	1.23847	121.452	4.02876	1.39278	136.585	3.04584
3.49897	343.132	2.88479	1.69939	166.653	3.7469	1.24648	122.238	4.03823	1.39678	136.978	3.05176
3.49897	343.132	2.89426	1.70741	167.44	3.75637	1.2505	122.632	4.05007	1.39879	137.174	3.06124
3.511	344.311	2.90373	1.71141	167.832	3.76586	1.2545	123.025	4.05954	1.40079	137.371	3.07189
3.51902	345.098	2.9132	1.71943	168.619	3.78006	1.25851	123.417	4.06664	1.4028	137.568	3.07663
3.52704	345.884	2.92269	1.72344	169.011	3.78954	1.26653	124.204	4.08323	1.40681	137.96	3.08136
3.52704	345.884	2.93453	1.72744	169.404	3.79901	1.27053	124.596	4.09743	1.40881	138.157	3.08611
3.53504	346.669	2.94163	1.73146	169.798	3.81321	1.27053	124.596	4.10454	1.41081	138.353	3.10031
3.54306	347.456	2.9511	1.73546	170.191	3.82506	1.28255	125.775	4.11876	1.41483	138.747	3.11097
3.54707	347.848	2.9582	1.74348	170.977	3.8369	1.28255	125.775	4.1306	1.41483	138.747	3.124
3.55509	348.635	2.97004	1.74748	171.37	3.85111	1.28657	126.169	4.1377	1.41883	139.14	3.13466
3.55909	349.027	2.97953	1.74748	171.37	3.86059	1.29458	126.955	4.15191	1.42283	139.532	3.14649
3.56711	349.814	2.98663	1.75149	171.762	3.87006	1.29859	127.348	4.16139	1.42484	139.729	3.15716
3.57513	350.6	2.99373	1.75951	172.549	3.88427	1.3026	127.741	4.1756	1.42685	139.926	3.17018
3.57913	350.993	3.0032	1.76351	172.941	3.90086	1.3026	127.741	4.1827	1.42885	140.122	3.18321
3.58715	351.78	3.01269	1.76753	173.335	3.9127	1.3066	128.134	4.19454	1.43085	140.319	3.1915
3.59116	352.172	3.02216	1.77153	173.728	3.92217	1.31462	128.92	4.20876	1.43486	140.712	3.20098
3.59517	352.566	3.03163	1.77554	174.121	3.93401	1.31862	129.313	4.21823	1.43686	140.908	3.20926
3.59918	352.959	3.04347	1.77955	174.514	3.94349	1.32264	129.707	4.2277	1.43887	141.105	3.21992
3.6072	353.745	3.05057	1.78355	174.907	3.95059	1.32664	130.099	4.23954	1.44087	141.302	3.22466
3.6152	354.53	3.05769	1.79157	175.693	3.96243	1.33466	130.886	4.24901	1.44488	141.694	3.23531
3.61922	354.924	3.06716	1.79558	176.086	3.97427	1.33466	130.886	4.25613	1.44889	142.087	3.24479
3.62723	355.71	3.08373	1.79958	176.479	3.98374	1.33867	131.278	4.27033	1.44889	142.087	3.25545
3.62723	355.71	3.08847	1.8036	176.873	3.99323	1.34669	132.065	4.28217	1.45089	142.284	3.27084
3.63525	356.496	3.09557	1.81161	177.658	4.00743	1.35069	132.458	4.29164	1.4549	142.677	3.28742
3.64327	357.283	3.10741	1.81161	177.658	4.01454	1.35069	132.458	4.30586	1.4569	142.873	3.29926
3.64727	357.675	3.1169	1.81963	178.444	4.02401	1.35871	133.244	4.31533	1.45891	143.07	3.30992
3.65529	358.462	3.12637	1.81963	178.444	4.04059	1.36271	133.637	4.32481	1.46291	143.463	3.32295
3.65529	358.462	3.1311	1.82765	179.231	4.0548	1.36673	134.03	4.33664	1.46492	143.659	3.33361
3.6633	359.247	3.14057	1.82765	179.231	4.05954	1.37073	134.423	4.34613	1.46692	143.856	3.34664
3.66732	359.641	3.14531	1.83165	179.623	4.06901	1.37474	134.816	4.36507	1.46893	144.053	3.35848
3.67532	360.426	3.15953	1.83567	180.017	4.07611	1.38276	135.602	4.37217	1.47294	144.446	3.36914
3.67934	360.82	3.16663	1.84367	180.803	4.0856	1.38276	135.602	4.38401	1.47093	144.249	3.37506
3.68735	361.605	3.17374	1.84769	181.196	4.09743	1.39078	136.389	4.39586	1.47694	144.838	3.38334
3.69136	361.999	3.18794	1.85169	181.589	4.11164	1.39478	136.781	4.40533	1.48096	145.232	3.40111
3.68735	361.605	3.19506	1.8557	181.982	4.12349	1.39879	137.174	4.41007	1.48296	145.428	3.4094
3.69537	362.392	3.20453	1.85971	182.376	4.13296	1.39879	137.174	4.42191	1.48296	145.428	3.42243
3.69937	362.784	3.21163	1.86772	183.161	4.1448	1.40681	137.96	4.43376	1.48696	145.821	3.42953
3.70739	363.571	3.23059	1.87174	183.555	4.15429	1.41081	138.353	4.44797	1.48696	145.821	3.43308
3.71139	363.963	3.23769	1.87174	183.555	4.16611	1.41483	138.747	4.45507	1.48896	146.017	3.44374
3.71941	364.75	3.24479	1.87574	183.947	4.17323	1.42283	139.532	4.46691	1.49498	146.608	3.45677
3.72342	365.143	3.25426	1.87974	184.34	4.1827	1.42685	139.926	4.47876	1.49498	146.608	3.47098
3.72342	365.143	3.26374	1.88376	184.734	4.19691	1.43085	140.319	4.48586	1.49698	146.804	3.47809
3.73144	365.929	3.27559	1.89177	185.519	4.20639	1.43085	140.319	4.49534	1.49898	147	3.48519
3.73946	366.715	3.28031	1.89177	185.519	4.2206	1.43486	140.711	4.50719	1.50299	147.393	3.49348
3.74346	367.108	3.28979	1.89979	186.306	4.23244	1.43887	141.105	4.51666	1.505	147.59	3.51124
3.74748	367.502	3.2969	1.89979	186.306	4.24191	1.44288	141.498	4.52376	1.507	147.787	3.5219
3.75148	367.895	3.31347	1.90781	187.092	4.25139	1.44688	141.89	4.53797	1.51101	148.179	3.53729
3.75548	368.287	3.31821	1.91181	187.485	4.26323	1.4549	142.677	4.54981	1.51302	148.376	3.54914
3.75548	368.287	3.32769	1.91582	187.877	4.27507	1.4589	143.07	4.55929	1.51502	148.573	3.55624
3.76751	369.466	3.33479	1.91983	188.271	4.28217	1.46292	143.463	4.57587	1.51703	148.769	3.57046
3.76751	369.466	3.34427	1.92384	188.664	4.28929	1.46292	143.463	4.5877	1.51903	148.966	3.58585
3.77553	370.253	3.35137	1.92384	188.664	4.29876	1.46692	143.856	4.59719	1.52304	149.359	3.59888
3.77953	370.645	3.36084	1.93186	189.45	4.30823	1.47494	144.643	4.60666	1.52505	149.556	3.6119
3.78355	371.039	3.37031	1.93586	189.843	4.31533	1.47494	144.643	4.61376	1.52705	149.752	3.62138
3.78355	371.039	3.38453	1.93986	190.236	4.32717	1.47895	145.035	4.62797	1.52905	149.949	3.63559
3.78755	371.432	3.394	1.94388	190.629	4.34139	1.48295	145.428	4.63744	1.52905	149.949	3.64625
3.79156	371.825	3.40111	1.94788	191.022	4.35323	1.49097	146.214	4.64691	1.53105	150.145	3.65572
3.79156	371.825	3.41059	1.95189	191.415	4.3627	1.49097	146.214	4.65876	1.53706	150.734	3.66874
3.79958	372.611	3.42006	1.9559	191.808	4.37691	1.49497	146.607	4.66587	1.53907	150.931	3.68177
3.8076	373.398	3.4319	1.9559	191.808	4.38401	1.50299	147.393	4.67534	1.54107	151.128	3.69243
3.8076	373.398	3.44137	1.95991	192.201	4.3935	1.50299	147.393	4.68244	1.54508	151.52	3.69954
3.8156	374.183	3.45084	1.96391	192.594	4.40533	1.51101	148.18	4.69429	1.54709	151.717	3.70191
3.8156	374.183	3.46506	1.96793	192.988	4.41244	1.51101	148.18	4.70139	1.54709	151.717	3.72085
3.8156	374.183	3.4698	1.97193	193.38	4.42429	1.51502	148.573	4.7085	1.53907	150.931	3.73388
3.81962	374.577	3.48164	1.97193	193.38	4.43613	1.52304	149.359	4.72507	1.5511	152.111	3.74099
3.82763	375.362	3.49347	1.97995	194.167	4.44797	1.52304	149.359	4.73456	1.5531	152.307	3.75046
3.83164	375.756	3.50059	1.97995	194.167	4.45507	1.52704	149.752	4.74403	1.5571	152.699	3.75756
3.83164	375.756	3.50531	1.98395	194.559	4.46691	1.53106	150.146	4.75587	1.55911	152.896	3.76348
3.83565	376.148	3.51243	1.98796	194.952	4.47401	1.53506	150.538	4.76297	1.56112	153.093	3.7919
3.83965	376.541	3.52427	1.99197	195.346	4.48823	1.53907	150.931	4.77481	1.56112	153.093	3.80848
3.84367	376.935	3.53374	1.99598	195.738	4.4977	1.54308	151.325	4.78429	1.56512	153.486	3.82151
3.84767	377.328	3.54321	1.99999	196.132	4.50481	1.54709	151.717	4.79376	1.56712	153.682	3.83927
3.85167	377.72	3.55506	2.004	196.525	4.51429	1.55511	152.504	4.80797	1.56913	153.879	3.85111
3.85167	377.72	3.5669	2.008	196.918	4.5285	1.55511	152.504	4.81509	1.57113	154.075	3.86178
3.85569	378.114	3.57874	2.008	196.918	4.53797	1.55911	152.896	4.82929	1.57313	154.272	3.87006
3.8637	378.899	3.58349	2.01602	197.704	4.54981	1.56311	153.289	4.84113	1.57714	154.665	3.8819
3.8637	378.899	3.59296	2.01602	197.704	4.55929	1.56311	153.289	4.85297	1.57915	154.862	3.89375
3.8637	378.899	3.60243	2.02002	198.097	4.56639	1.57113	154.075	4.86009	1.58115	155.058	3.90441
3.87172	379.686	3.61427	2.02404	198.491	4.5806	1.57113	154.075	4.86719	1.58316	155.255	3.91861
3.87572	380.078	3.619	2.02804	198.883	4.5877	1.57915	154.862	4.8814	1.58516	155.451	3.93164
3.87572	380.078	3.63321	2.03205	199.276	4.59719	1.58316	155.255	4.89087	1.58716	155.647	3.94349
3.88374	380.865	3.64269	2.03606	199.67	4.60903	1.58716	155.647	4.90271	1.58917	155.844	3.9577
3.88374	380.865	3.65453	2.03606	199.67	4.62323	1.59118	156.041	4.91219	1.58917	155.844	3.96954
3.89176	381.651	3.66637	2.04007	200.062	4.63271	1.59118	156.041	4.92166	1.59318	156.237	3.98139
3.89176	381.651	3.67821	2.04407	200.455	4.64219	1.59518	156.434	4.92877	1.59518	156.434	3.99204
3.89977	382.437	3.69006	2.05209	201.241	4.65639	1.59918	156.826	4.94061	1.59718	156.63	4.00151
3.89977	382.437	3.6948	2.05209	201.241	4.66113	1.6032	157.22	4.95009	1.60119	157.023	4.01573
3.89977	382.437	3.7019	2.05209	201.241	4.6706	1.6032	157.22	4.95956	1.60119	157.023	4.02993
3.90378	382.831	3.71611	2.0561	201.634	4.67771	1.6072	157.613	4.96666	1.6032	157.22	4.04059
3.9118	383.617	3.72796	2.06412	202.421	4.68956	1.61121	158.005	4.9785	1.6052	157.417	4.05006
3.9118	383.617	3.73506	2.06812	202.813	4.69903	1.61522	158.399	4.99034	1.6072	157.613	4.06191
3.91581	384.01	3.74217	2.06812	202.813	4.71323	1.61923	158.792	5.00219	1.61121	158.005	4.05836
3.91581	384.01	3.74927	2.07214	203.207	4.72034	1.62323	159.185	5.00929	1.61322	158.202	4.0702
3.91981	384.402	3.76349	2.07614	203.6	4.73456	1.62725	159.578	5.02113	1.61723	158.596	4.08796
3.92383	384.796	3.77533	2.08014	203.992	4.73929	1.63125	159.971	5.03061	1.61723	158.596	4.10336
3.93184	385.581	3.78717	2.08416	204.386	4.74876	1.63125	159.971	5.04246	1.61923	158.792	4.12111
3.93184	385.581	3.7919	2.08416	204.386	4.75824	1.63525	160.364	5.04719	1.62323	159.185	4.13296
3.93184	385.581	3.80374	2.08816	204.779	4.76771	1.63525	160.364	5.05666	1.62524	159.382	4.14481
3.93986	386.368	3.81321	2.09217	205.171	4.77481	1.64327	161.15	5.06377	1.62524	159.382	4.15665
3.94386	386.76	3.8227	2.09618	205.565	4.78903	1.64728	161.543	5.07797	1.62925	159.775	4.16612
3.94788	387.154	3.83217	2.09618	205.565	4.80087	1.65129	161.937	5.08509	1.63125	159.971	4.17678
3.94788	387.154	3.84639	2.10019	205.958	4.81271	1.6553	162.329	5.09219	1.63525	160.364	4.19099
3.94788	387.154	3.85821	2.10419	206.351	4.82219	1.6553	162.329	5.10403	1.63525	160.364	4.20046
3.95188	387.547	3.8677	2.10419	206.351	4.83403	1.66332	163.116	5.1135	1.63726	160.561	4.21231
3.95588	387.94	3.87954	2.10821	206.744	4.84587	1.66332	163.116	5.12061	1.63927	160.758	4.22889
3.9599	388.333	3.88901	2.11621	207.53	4.85771	1.67133	163.901	5.12771	1.63927	160.758	4.23954
3.9639	388.726	3.89849	2.11621	207.53	4.86481	1.67133	163.901	5.13956	1.64327	161.15	4.2502
3.9639	388.726	3.91033	2.12023	207.924	4.87429	1.67534	164.295	5.1514	1.64327	161.15	4.26086
3.96791	389.119	3.92217	2.12423	208.316	4.88613	1.68336	165.081	5.16324	1.64728	161.543	4.27389
3.97192	389.513	3.92927	2.12423	208.316	4.89324	1.68336	165.081	5.17509	1.65129	161.937	4.28691
3.97192	389.513	3.93874	2.12824	208.709	4.90509	1.68737	165.474	5.18219	1.65129	161.937	4.29875
3.97192	389.513	3.95296	2.13225	209.103	4.91693	1.68737	165.474	5.19166	1.6533	162.133	4.31296
3.97593	389.905	3.96007	2.13626	209.495	4.92403	1.69137	165.867	5.19877	1.6573	162.526	4.31652
3.97593	389.905	3.97191	2.14026	209.888	4.9335	1.69137	165.867	5.21061	1.6573	162.526	4.32718
3.97993	390.298	3.98139	2.14428	210.282	4.94297	1.69939	166.653	5.22246	1.6573	162.526	4.33901
3.98395	390.692	3.99323	2.14428	210.282	4.95481	1.70339	167.046	5.22956	1.66332	163.116	4.35086
3.99195	391.477	4.0027	2.14828	210.674	4.95956	1.70741	167.44	5.23903	1.66532	163.312	4.36034
3.99195	391.477	4.01217	2.14828	210.674	4.96666	1.71141	167.832	5.2485	1.66732	163.508	4.37099
3.99597	391.871	4.02401	2.1523	211.068	4.98087	1.71542	168.225	5.25799	1.66932	163.705	4.38521
3.99597	391.871	4.03349	2.1523	211.068	4.99271	1.71542	168.225	5.26746	1.67133	163.901	4.39586
3.99597	391.871	4.04296	2.1603	211.854	5.00219	1.71943	168.619	5.27456	1.67133	163.901	4.40534
3.99597	391.871	4.05243	2.16432	212.247	5.01403	1.72344	169.011	5.28167	1.67534	164.295	4.41718
3.99997	392.263	4.06664	2.16832	212.64	5.02113	1.72744	169.404	5.29351	1.67935	164.688	4.42902
4.00799	393.05	4.07611	2.17233	213.033	5.03297	1.73146	169.798	5.30536	1.67935	164.688	4.43731
4.012	393.443	4.0927	2.17233	213.033	5.04246	1.73146	169.798	5.31246	1.67935	164.688	4.44915
4.012	393.443	4.10454	2.17634	213.426	5.05193	1.73546	170.191	5.32193	1.68135	164.884	4.46336
4.012	393.443	4.11164	2.18035	213.819	5.06613	1.73946	170.583	5.3314	1.68135	164.884	4.47639
4.012	393.443	4.11876	2.18035	213.819	5.07561	1.73946	170.583	5.33851	1.68536	165.278	4.48705
4.016	393.835	4.1306	2.18435	214.212	5.08746	1.74348	170.977	5.35036	1.68737	165.474	4.49889
4.02002	394.229	4.14244	2.18435	214.212	5.09693	1.74748	171.37	5.35746	1.69138	165.867	4.50955
4.02402	394.622	4.14954	2.18837	214.606	5.11114	1.75149	171.762	5.36456	1.69338	166.064	4.52139
4.02803	395.014	4.17086	2.19237	214.998	5.11824	1.75149	171.762	5.38114	1.69338	166.064	4.53324
4.02803	395.014	4.1827	2.19638	215.391	5.12534	1.7555	172.156	5.39061	1.69739	166.457	4.54152
4.02803	395.014	4.18744	2.20039	215.785	5.13719	1.76351	172.941	5.40246	1.69739	166.457	4.54981
4.03605	395.801	4.19691	2.2044	216.177	5.14903	1.76351	172.941	5.41193	1.70139	166.849	4.56284
4.04005	396.193	4.20876	2.2084	216.57	5.1585	1.76753	173.335	5.42377	1.69939	166.653	4.57113
4.03605	395.801	4.2206	2.2084	216.57	5.17034	1.76753	173.335	5.43087	1.7034	167.046	4.58415
4.04005	396.193	4.22533	2.21242	216.964	5.17983	1.77554	174.121	5.44036	1.7054	167.243	4.59718
4.04406	396.587	4.23717	2.21242	216.964	5.18693	1.77554	174.121	5.44983	1.7054	167.243	4.60666
4.04406	396.587	4.25376	2.21242	216.964	5.19403	1.77955	174.514	5.45693	1.7074	167.439	4.61494
4.04406	396.587	4.2656	2.21642	217.356	5.20587	1.78355	174.907	5.4664	1.70941	167.636	4.61968
4.04406	396.587	4.27507	2.22042	217.749	5.21534	1.78756	175.3	5.47824	1.71141	167.832	4.63034
4.04807	396.98	4.28929	2.22444	218.143	5.22246	1.79157	175.693	5.49009	1.71341	168.029	4.64099
4.05207	397.373	4.29876	2.22444	218.143	5.22956	1.79157	175.693	5.4972	1.71742	168.422	4.65284
4.05609	397.766	4.30823	2.22844	218.536	5.24614	1.79558	176.086	5.5043	1.71742	168.422	4.66231
4.06009	398.159	4.32244	2.23245	218.928	5.25799	1.79958	176.479	5.51614	1.71943	168.619	4.67179
4.05609	397.766	4.32717	2.23245	218.928	5.26509	1.79958	176.479	5.52561	1.72143	168.815	4.68126
4.05609	397.766	4.33664	2.24047	219.715	5.27456	1.8076	177.265	5.53746	1.72143	168.815	4.69191
4.06009	398.159	4.34613	2.24047	219.715	5.2864	1.81161	177.658	5.54457	1.72344	169.011	4.70376
4.0641	398.552	4.3556	2.24447	220.107	5.29351	1.8076	177.265	5.5564	1.72744	169.404	4.71442
4.06811	398.946	4.37217	2.24849	220.501	5.30299	1.81161	177.658	5.56589	1.72945	169.601	4.72863
4.07212	399.338	4.38166	2.24849	220.501	5.31246	1.81562	178.052	5.57536	1.73146	169.798	4.73811
4.07212	399.338	4.38876	2.25249	220.894	5.31956	1.81562	178.052	5.58246	1.73146	169.798	4.74876
4.07212	399.338	4.40297	2.25649	221.286	5.33377	1.81963	178.444	5.59193	1.73346	169.994	4.75705
4.07613	399.732	4.41244	2.25649	221.286	5.34324	1.81963	178.444	5.60851	1.73546	170.191	4.76771
4.07613	399.732	4.42666	2.26051	221.68	5.34799	1.82765	179.231	5.61561	1.74147	170.78	4.776
4.08014	400.125	4.44086	2.26451	222.073	5.35983	1.83165	179.623	5.62746	1.74147	170.78	4.78784
4.08414	400.517	4.44797	2.26451	222.073	5.36693	1.83165	179.623	5.63693	1.74548	171.173	4.80086
4.08816	400.911	4.45981	2.26852	222.466	5.3764	1.83567	180.017	5.64641	1.74548	171.173	4.80916
4.08816	400.911	4.46691	2.27253	222.859	5.38351	1.83967	180.41	5.65351	1.74748	171.37	4.821
4.08816	400.911	4.47876	2.27654	223.252	5.39771	1.84367	180.803	5.66536	1.74949	171.566	4.83521
4.09216	401.304	4.4906	2.27654	223.252	5.41193	1.84367	180.803	5.68193	1.75149	171.762	4.84469
4.09216	401.304	4.50007	2.27654	223.252	5.41904	1.84769	181.196	5.68904	1.7535	171.959	4.85297
4.09216	401.304	4.51191	2.28054	223.645	5.43087	1.84769	181.196	5.69377	1.75751	172.352	4.86481
4.10018	402.09	4.5285	2.28456	224.039	5.44036	1.8557	181.982	5.70326	1.75751	172.352	4.87903
4.10018	402.09	4.5356	2.28856	224.431	5.4522	1.8557	181.982	5.7151	1.75951	172.549	4.88731
4.10018	402.09	4.54744	2.28856	224.431	5.4593	1.85971	182.376	5.72457	1.76151	172.745	4.89324
4.10018	402.09	4.55691	2.29256	224.824	5.46877	1.86372	182.768	5.73404	1.76151	172.745	4.90034
4.10018	402.09	4.56639	2.29658	225.218	5.48061	1.86372	182.768	5.74114	1.76552	173.138	4.90745
4.10418	402.483	4.57113	2.30058	225.61	5.49246	1.86772	183.161	5.75299	1.76552	173.138	4.91219
4.10819	402.876	4.5806	2.30058	225.61	5.4972	1.86772	183.161	5.76483	1.76752	173.335	4.93232
4.1122	403.269	4.59481	2.30459	226.003	5.5043	1.87574	183.947	5.76957	1.76953	173.532	4.94416
4.1122	403.269	4.60429	2.30459	226.003	5.5114	1.87174	183.555	5.78141	1.77153	173.728	4.95364
4.1122	403.269	4.61376	2.3086	226.397	5.52324	1.87574	183.947	5.79089	1.77353	173.924	4.96074
4.11621	403.662	4.62323	2.3086	226.397	5.53273	1.88376	184.734	5.80273	1.77554	174.121	4.96548
4.11621	403.662	4.63271	2.31261	226.789	5.5422	1.88376	184.734	5.80746	1.77754	174.317	4.97969
4.12021	404.055	4.64219	2.31662	227.183	5.55404	1.88776	185.126	5.8193	1.77754	174.317	4.99271
4.12021	404.055	4.64929	2.32063	227.576	5.56824	1.89177	185.519	5.82879	1.77754	174.317	5.00101
4.12021	404.055	4.6635	2.32063	227.576	5.57061	1.89177	185.519	5.84299	1.78155	174.711	5.01403
4.12021	404.055	4.67534	2.32463	227.969	5.58009	1.89578	185.913	5.85247	1.78556	175.103	5.02706
4.12423	404.448	4.68244	2.32865	228.362	5.5943	1.89979	186.306	5.85957	1.78556	175.103	5.03298
4.12423	404.448	4.69429	2.33265	228.755	5.60377	1.89979	186.306	5.86904	1.78756	175.3	5.04008
4.12823	404.841	4.70376	2.33265	228.755	5.60851	1.90781	187.092	5.88089	1.79157	175.693	5.04837
4.12823	404.841	4.7156	2.33666	229.148	5.61799	1.90781	187.092	5.88563	1.79157	175.693	5.05193
4.13223	405.234	4.72507	2.33666	229.148	5.62509	1.91181	187.485	5.89983	1.79558	176.086	5.06969
4.13625	405.628	4.73456	2.33666	229.148	5.64167	1.91181	187.485	5.91404	1.79558	176.086	5.08035
4.13223	405.234	4.7464	2.34067	229.541	5.65589	1.91582	187.877	5.91879	1.79958	176.479	5.09337
4.13625	405.628	4.75587	2.34067	229.541	5.66773	1.91983	188.271	5.92826	1.79958	176.479	5.10521
4.13223	405.234	4.7606	2.34468	229.934	5.6772	1.92384	188.664	5.9401	1.80159	176.676	5.10996
4.13625	405.628	4.77244	2.34868	230.327	5.68667	1.92384	188.664	5.95194	1.80159	176.676	5.11706
4.14025	406.02	4.78429	2.34868	230.327	5.69377	1.92784	189.056	5.95904	1.8076	177.265	5.12535
4.14426	406.413	4.79613	2.3527	230.721	5.70561	1.93186	189.45	5.96851	1.8076	177.265	5.13956
4.14426	406.413	4.80797	2.3527	230.721	5.71273	1.93586	189.843	5.98273	1.8076	177.265	5.15495
4.14827	406.807	4.81271	2.3567	231.113	5.7222	1.93586	189.843	5.99457	1.81161	177.658	5.16798
4.14426	406.413	4.82219	2.3567	231.113	5.73404	1.93986	190.236	6.00167	1.8096	177.462	5.17745
4.14827	406.807	4.83166	2.3607	231.506	5.74589	1.93986	190.236	6.00879	1.81361	177.855	5.18811
4.15228	407.199	4.84113	2.36472	231.9	5.75299	1.94388	190.629	6.02063	1.81361	177.855	5.19876
4.15228	407.199	4.85297	2.36472	231.9	5.76246	1.94388	190.629	6.0301	1.81762	178.248	5.20824
4.15228	407.199	4.86481	2.36872	232.292	5.7743	1.94788	191.022	6.03957	1.81762	178.248	5.21772
4.15628	407.592	4.87429	2.37273	232.685	5.78379	1.95189	191.415	6.04904	1.82163	178.641	5.22719
4.15628	407.592	4.8814	2.37273	232.685	5.79799	1.9559	191.808	6.05616	1.82363	178.837	5.23429
4.15628	407.592	4.8956	2.37273	232.685	5.80036	1.95991	192.201	6.068	1.82363	178.837	5.24851
4.1603	407.986	4.90744	2.37273	232.685	5.80983	1.95991	192.201	6.07984	1.82564	179.034	5.25916
4.1603	407.986	4.91693	2.38075	233.471	5.82167	1.96391	192.594	6.08694	1.82765	179.231	5.26746
4.1643	408.378	4.9264	2.38475	233.864	5.83351	1.96793	192.988	6.09879	1.82965	179.427	5.2793
4.1643	408.378	4.93824	2.38475	233.864	5.84063	1.97193	193.38	6.11063	1.82965	179.427	5.29114
4.1643	408.378	4.94534	2.38877	234.258	5.85247	1.97193	193.38	6.11773	1.83366	179.82	5.30061
4.16831	408.771	4.95481	2.38877	234.258	5.8643	1.97593	193.773	6.1272	1.83366	179.82	5.31009
4.16831	408.771	4.96429	2.39277	234.651	5.87614	1.97593	193.773	6.13669	1.83566	180.017	5.31956
4.16831	408.771	4.9785	2.39277	234.651	5.88799	1.97593	193.773	6.14616	1.83767	180.214	5.33022
4.17232	409.165	4.98797	2.39677	235.043	5.8951	1.97995	194.167	6.15089	1.83967	180.41	5.33969
4.17232	409.165	4.99981	2.39677	235.043	5.90694	1.98395	194.559	6.158	1.84367	180.803	5.34916
4.17232	409.165	5.00929	2.40079	235.437	5.91404	1.98796	194.952	6.16984	1.84167	180.606	5.35983
4.17232	409.165	5.02113	2.40479	235.83	5.92826	1.98796	194.952	6.18169	1.84167	180.606	5.36929
4.17232	409.165	5.02824	2.40479	235.83	5.9472	1.99197	195.346	6.18404	1.84568	181	5.37759
4.17633	409.558	5.04009	2.4088	236.222	5.95194	1.99197	195.346	6.19589	1.84969	181.393	5.38943
4.17633	409.558	5.0543	2.41281	236.616	5.96141	1.99598	195.738	6.2101	1.84969	181.393	5.39772
4.18033	409.95	5.06377	2.41281	236.616	5.96616	1.99598	195.738	6.22194	1.85169	181.589	5.40838
4.18435	410.344	5.07561	2.41682	237.009	5.98036	1.99999	196.132	6.22904	1.8557	181.982	5.4143
4.18033	409.95	5.08746	2.41682	237.009	5.98747	2.004	196.525	6.23616	1.8537	181.785	5.42259
4.18435	410.344	5.09693	2.41682	237.009	5.9922	2.004	196.525	6.24326	1.8577	182.179	5.43443
4.18435	410.344	5.1064	2.42082	237.401	6.00404	2.008	196.918	6.25273	1.85971	182.375	5.4439
4.18435	410.344	5.11587	2.42082	237.401	6.01351	2.01202	197.311	6.26221	1.85971	182.376	5.45219
4.18835	410.737	5.13246	2.42484	237.795	6.02536	2.01202	197.311	6.27406	1.86171	182.572	5.46404
4.18835	410.737	5.14193	2.42884	238.188	6.03483	2.01602	197.704	6.28353	1.86372	182.768	5.47469
4.18835	410.737	5.1514	2.43284	238.581	6.04431	2.02002	198.097	6.29537	1.86572	182.965	5.48772
4.18835	410.737	5.16324	2.43284	238.581	6.05851	2.02404	198.491	6.30247	1.86773	183.161	5.49719
4.18835	410.737	5.17271	2.43284	238.581	6.06563	2.02404	198.491	6.31194	1.86973	183.358	5.50785
4.19235	411.129	5.18456	2.43686	238.974	6.07747	2.02404	198.491	6.32141	1.86973	183.358	5.51496
4.19235	411.129	5.19166	2.43686	238.974	6.08694	2.02804	198.883	6.3309	1.87374	183.751	5.52444
4.19235	411.129	5.2035	2.44086	239.367	6.09641	2.02804	198.883	6.33563	1.87174	183.555	5.53627
4.19637	411.523	5.21061	2.44487	239.76	6.10589	2.03606	199.67	6.3451	1.87574	183.947	5.54339
4.19637	411.523	5.21771	2.44888	240.154	6.11536	2.03606	199.67	6.35694	1.87574	183.947	5.55286
4.19637	411.523	5.23193	2.44888	240.154	6.12484	2.04007	200.062	6.36641	1.88175	184.537	5.56351
4.19637	411.523	5.2414	2.45289	240.546	6.13669	2.04007	200.062	6.3759	1.88175	184.537	5.57299
4.19637	411.523	5.2485	2.45289	240.546	6.14616	2.04407	200.455	6.38537	1.88175	184.537	5.58246
4.20037	411.916	5.26034	2.45689	240.939	6.15326	2.04809	200.849	6.39484	1.88576	184.93	5.59311
4.19637	411.523	5.27219	2.45689	240.939	6.16747	2.04809	200.849	6.40669	1.88977	185.323	5.60259
4.19637	411.523	5.2864	2.45689	240.939	6.17694	2.05209	201.241	6.41853	1.88977	185.323	5.60615
4.19637	411.523	5.29114	2.46491	241.725	6.18404	2.0561	201.634	6.43037	1.88977	185.323	5.61444
4.19637	411.523	5.29824	2.46491	241.725	6.19826	2.0561	201.634	6.43984	1.89177	185.519	5.62509
4.19637	411.523	5.30771	2.46491	241.725	6.21247	2.06011	202.028	6.44694	1.89378	185.716	5.63694
4.20438	412.308	5.32193	2.46892	242.118	6.22194	2.06011	202.028	6.45643	1.89378	185.716	5.64522
4.19637	411.523	5.3314	2.46892	242.118	6.22904	2.06412	202.421	6.4659	1.89578	185.912	5.6547
4.20037	411.916	5.34561	2.46892	242.118	6.24089	2.06812	202.813	6.47774	1.89979	186.306	5.66299
4.20037	411.916	5.35746	2.47293	242.512	6.25037	2.07214	203.207	6.48721	1.89979	186.306	5.67128
4.20037	411.916	5.36693	2.47694	242.904	6.25984	2.07214	203.207	6.49431	1.90179	186.502	5.68194
4.20438	412.308	5.3764	2.48095	243.298	6.26694	2.07214	203.207	6.50616	1.9038	186.699	5.69259
4.20438	412.308	5.38587	2.48095	243.298	6.28116	2.07614	203.6	6.51563	1.9038	186.699	5.69969
4.20037	411.916	5.39299	2.48095	243.298	6.29063	2.08014	203.992	6.5251	1.9058	186.895	5.71154
4.20438	412.308	5.39771	2.48496	243.691	6.30721	2.08416	204.386	6.53459	1.9058	186.895	5.71984
4.20438	412.308	5.4072	2.48896	244.084	6.31194	2.08416	204.386	6.54643	1.9058	186.895	5.72575
4.20438	412.308	5.41904	2.48896	244.084	6.32616	2.08816	204.779	6.5559	1.90781	187.092	5.73167
4.20438	412.308	5.43324	2.48896	244.084	6.3309	2.08816	204.779	6.56063	1.90981	187.288	5.74234
4.20438	412.308	5.43799	2.49298	244.477	6.338	2.09217	205.171	6.563	1.91381	187.681	5.75181
4.20839	412.702	5.44746	2.49698	244.87	6.34747	2.09217	205.171	6.57247	1.91381	187.681	5.75772
4.20839	412.702	5.45693	2.50098	245.263	6.35694	2.09618	205.565	6.58431	1.91782	188.074	5.76838
4.2124	413.095	5.4664	2.50098	245.263	6.36641	2.10019	205.958	6.59616	1.91983	188.271	5.77904
4.2164	413.488	5.47824	2.50098	245.263	6.37116	2.10419	206.351	6.60327	1.91983	188.271	5.79206
4.2164	413.488	5.48773	2.505	245.657	6.38063	2.10419	206.351	6.61274	1.91983	188.271	5.79917
4.2164	413.488	5.50193	2.505	245.657	6.39247	2.10419	206.351	6.62221	1.92384	188.664	5.8122
4.2164	413.488	5.51377	2.51301	246.442	6.40194	2.10821	206.744	6.63169	1.92584	188.86	5.82286
4.2164	413.488	5.51614	2.51301	246.442	6.41141	2.11221	207.137	6.64353	1.92785	189.057	5.82996
4.2164	413.488	5.52324	2.51301	246.442	6.41853	2.11621	207.53	6.65537	1.92584	188.86	5.83826
4.2164	413.488	5.53036	2.51301	246.442	6.43037	2.11621	207.53	6.66959	1.92985	189.253	5.84773
4.22042	413.881	5.54457	2.51702	246.836	6.43747	2.12023	207.924	6.67669	1.93185	189.45	5.85957
4.22042	413.881	5.55167	2.51702	246.836	6.44221	2.12023	207.924	6.6838	1.93185	189.45	5.86667
4.22042	413.881	5.56824	2.51702	246.836	6.45169	2.12023	207.924	6.69327	1.93386	189.647	5.87614
4.22042	413.881	5.57536	2.52103	247.228	6.4659	2.12824	208.709	6.70037	1.91782	188.074	5.89273
4.22042	413.881	5.58957	2.52503	247.621	6.47774	2.12824	208.709	6.70984	1.91782	188.074	5.9022
4.22442	414.274	5.59667	2.52503	247.621	6.48247	2.13225	209.103	6.71696	1.92183	188.467	5.91286
4.22442	414.274	5.60614	2.52905	248.015	6.48959	2.13626	209.495	6.72643	1.92183	188.467	5.92351
4.22844	414.668	5.61561	2.52905	248.015	6.49906	2.13626	209.495	6.73827	1.92785	189.057	5.92944
4.22844	414.668	5.62036	2.53305	248.407	6.50853	2.13626	209.495	6.74774	1.92384	188.664	5.93891
4.22844	414.668	5.62746	2.53305	248.407	6.52037	2.14026	209.888	6.75484	1.92785	189.057	5.94839
4.23244	415.061	5.63693	2.53705	248.8	6.52747	2.14428	210.282	6.76196	1.92985	189.253	5.95904
4.23244	415.061	5.64641	2.54107	249.194	6.53694	2.14428	210.282	6.77143	1.93185	189.45	5.96852
4.23244	415.061	5.66061	2.54107	249.194	6.54879	2.14828	210.674	6.77853	1.92985	189.253	5.98154
4.23244	415.061	5.66773	2.54107	249.194	6.55827	2.14828	210.674	6.788	1.92784	189.056	5.9922
4.23244	415.061	5.67483	2.54908	249.979	6.57011	2.1523	211.068	6.79984	1.93186	189.45	6.00168
4.23244	415.061	5.6843	2.54908	249.979	6.57721	2.1523	211.068	6.81406	1.93186	189.45	6.00996
4.23244	415.061	5.69141	2.54908	249.979	6.59143	2.1563	211.461	6.82827	1.92985	189.253	6.02299
4.23644	415.453	5.70089	2.54908	249.979	6.60327	2.1603	211.854	6.833	1.93186	189.45	6.03484
4.23644	415.453	5.71036	2.55309	250.373	6.61511	2.16432	212.247	6.84249	1.93185	189.45	6.04076
4.23244	415.061	5.72694	2.5571	250.766	6.62459	2.16432	212.247	6.85196	1.93385	189.646	6.04905
4.23644	415.453	5.73877	2.5571	250.766	6.62931	2.16832	212.64	6.8638	1.93586	189.843	6.06207
4.23644	415.453	5.74589	2.5571	250.766	6.63643	2.16832	212.64	6.87327	1.93787	190.04	6.0751
4.23644	415.453	5.75773	2.5611	251.158	6.65063	2.16832	212.64	6.88274	1.93987	190.236	6.08457
4.23644	415.453	5.76246	2.56512	251.552	6.65774	2.17233	213.033	6.89459	1.93987	190.236	6.09168
4.23644	415.453	5.77194	2.5611	251.158	6.66959	2.17634	213.426	6.90406	1.93987	190.236	6.10471
4.23644	415.453	5.77667	2.56512	251.552	6.68143	2.17634	213.426	6.91353	1.94187	190.432	6.11654
4.23644	415.453	5.78379	2.56912	251.945	6.6909	2.18035	213.819	6.92301	1.94387	190.629	6.12839
4.23644	415.453	5.79326	2.56912	251.945	6.70037	2.18435	214.212	6.93486	1.94387	190.629	6.13786
4.23644	415.453	5.80983	2.57714	252.731	6.70747	2.18435	214.212	6.94669	1.94788	191.022	6.14852
4.23644	415.453	5.81694	2.57714	252.731	6.71459	2.18435	214.212	6.9538	1.94788	191.022	6.15563
4.23644	415.453	5.82167	2.57714	252.731	6.7288	2.18837	214.606	6.95853	1.94989	191.219	6.16629
4.23644	415.453	5.83114	2.58115	253.124	6.743	2.18837	214.606	6.97037	1.94788	191.022	6.17813
4.23644	415.453	5.83826	2.58115	253.124	6.74774	2.19237	214.998	6.97986	1.94989	191.219	6.18879
4.23644	415.453	5.84773	2.58115	253.124	6.75484	2.19638	215.391	6.9917	1.95389	191.612	6.19471
4.24046	415.847	5.85483	2.58515	253.516	6.76906	2.19638	215.391	7.00117	1.95389	191.612	6.20419
4.24046	415.847	5.8643	2.58515	253.516	6.77853	2.20039	215.785	7.00827	1.9559	191.808	6.21484
4.24446	416.24	5.87379	2.58916	253.91	6.78564	2.20039	215.785	7.01774	1.9559	191.808	6.22313
4.24446	416.24	5.88089	2.58916	253.91	6.79511	2.20039	215.785	7.02721	1.9559	191.808	6.22904
4.24446	416.24	5.89036	2.58916	253.91	6.80459	2.2044	216.177	7.0367	1.95991	192.201	6.24207
4.24446	416.24	5.8951	2.59317	254.303	6.81169	2.2044	216.177	7.0509	1.95991	192.201	6.25273
4.24847	416.632	5.89983	2.59317	254.303	6.82117	2.2084	216.57	7.05564	1.96191	192.398	6.26458
4.24847	416.632	5.90931	2.59717	254.696	6.833	2.2084	216.57	7.06749	1.96392	192.594	6.27169
4.24847	416.632	5.92351	2.59717	254.696	6.84249	2.21242	216.964	7.07933	1.96592	192.791	6.27997
4.24847	416.632	5.93299	2.59717	254.696	6.85433	2.21242	216.964	7.09117	1.96592	192.791	6.29181
4.24847	416.632	5.94247	2.60119	255.089	6.86143	2.21642	217.356	7.0959	1.96793	192.988	6.30247
4.24847	416.632	5.95431	2.60119	255.089	6.87327	2.21642	217.356	7.11011	1.96793	192.988	6.31076
4.24847	416.632	5.96141	2.60119	255.089	6.88511	2.22042	217.749	7.12196	1.96993	193.184	6.32142
4.24847	416.632	5.96851	2.60519	255.482	6.89221	2.22042	217.749	7.12906	1.93986	190.236	6.32971
4.24847	416.632	5.97799	2.6092	255.875	6.90406	2.22444	218.143	7.1338	1.96592	192.791	6.34037
4.24847	416.632	5.9851	2.6092	255.875	6.91353	2.22444	218.143	7.14327	1.96793	192.988	6.34747
4.24847	416.632	5.99931	2.61321	256.269	6.92537	2.22844	218.536	7.15274	1.97194	193.381	6.35695
4.25248	417.026	6.00879	2.61321	256.269	6.93486	2.23245	218.928	7.16223	1.97194	193.381	6.36998
4.25248	417.026	6.01589	2.61321	256.269	6.94196	2.23245	218.928	7.16933	1.97394	193.577	6.37826
4.25248	417.026	6.02773	2.61722	256.661	6.9538	2.23646	219.322	7.1788	1.97394	193.577	6.38655
4.25248	417.026	6.04194	2.61722	256.661	6.95853	2.23646	219.322	7.18827	1.97594	193.773	6.39484
4.25649	417.419	6.04904	2.62122	257.054	6.97274	2.24047	219.715	7.20011	1.97794	193.97	6.40786
4.25649	417.419	6.05851	2.62524	257.448	6.97986	2.24047	219.715	7.20959	1.97794	193.97	6.41616
4.25649	417.419	6.06326	2.62524	257.448	6.98933	2.24447	220.107	7.2167	1.98195	194.363	6.42682
4.25248	417.026	6.07747	2.62524	257.448	7.00354	2.24849	220.501	7.23091	1.97994	194.166	6.43748
4.26049	417.811	6.08694	2.62924	257.84	7.01064	2.24849	220.501	7.24039	1.97994	194.166	6.44695
4.26049	417.811	6.09641	2.62924	257.84	7.01774	2.24849	220.501	7.25223	1.97994	194.166	6.45524
4.26049	417.811	6.10826	2.63326	258.234	7.02721	2.25249	220.894	7.25933	1.98396	194.56	6.46589
4.26049	417.811	6.1201	2.63326	258.234	7.03433	2.25249	220.894	7.27354	1.98596	194.756	6.47419
4.26049	417.811	6.1272	2.63726	258.627	7.04617	2.25649	221.286	7.28064	1.98596	194.756	6.48484
4.26049	417.811	6.13904	2.63726	258.627	7.05564	2.26051	221.68	7.28776	1.98796	194.953	6.4955
4.26049	417.811	6.14379	2.64126	259.019	7.07221	2.26051	221.68	7.2996	1.98596	194.756	6.50143
4.26049	417.811	6.15326	2.64528	259.413	7.08643	2.26051	221.68	7.30907	1.98796	194.953	6.5109
4.26451	418.205	6.16273	2.64126	259.019	7.0959	2.26051	221.68	7.32091	1.98796	194.953	6.52274
4.26451	418.205	6.17457	2.64528	259.413	7.10301	2.26451	222.073	7.33039	1.99197	195.346	6.53339
4.26451	418.205	6.18879	2.64928	259.806	7.11011	2.26451	222.073	7.33511	1.99197	195.346	6.54287
4.26851	418.598	6.19826	2.64928	259.806	7.11486	2.26451	222.073	7.34223	1.99197	195.346	6.55353
4.26851	418.598	6.20537	2.64928	259.806	7.1338	2.26852	222.466	7.35407	1.99398	195.542	6.56537
4.26851	418.598	6.2172	2.64928	259.806	7.1409	2.27253	222.859	7.36117	1.99598	195.738	6.57484
4.26451	418.205	6.22669	2.64928	259.806	7.15274	2.27654	223.252	7.37064	1.99598	195.738	6.58195
4.26451	418.205	6.23616	2.6573	260.592	7.16459	2.27253	222.859	7.37776	1.99598	195.738	6.58432
4.26451	418.205	6.24326	2.6573	260.592	7.1717	2.27654	223.252	7.3896	2.00199	196.328	6.59379
4.26851	418.598	6.25273	2.6573	260.592	7.1788	2.28054	223.645	7.40617	1.99999	196.132	6.60089
4.26851	418.598	6.26457	2.66131	260.985	7.18591	2.28054	223.645	7.41329	1.99598	195.738	6.61392
4.26851	418.598	6.26931	2.66131	260.985	7.19774	2.28054	223.645	7.42276	2.00199	196.328	6.62814
4.26851	418.598	6.28116	2.66131	260.985	7.20959	2.28456	224.039	7.43223	2.006	196.721	6.63998
4.26851	418.598	6.29063	2.66131	260.985	7.22143	2.28456	224.039	7.43696	2.00801	196.918	6.64945
4.26851	418.598	6.3001	2.66933	261.772	7.23327	2.28856	224.431	7.44644	2.006	196.721	6.65656
4.26851	418.598	6.30957	2.66933	261.772	7.24039	2.29256	224.824	7.45591	2.00801	196.918	6.66248
4.26851	418.598	6.31906	2.66933	261.772	7.24986	2.29256	224.824	7.46539	2.00801	196.918	6.67076
4.27251	418.991	6.3309	2.67333	262.164	7.25696	2.29256	224.824	7.47723	2.01001	197.115	6.68143
4.27251	418.991	6.34273	2.67333	262.164	7.2688	2.29256	224.824	7.48433	2.01201	197.311	6.68971
4.27251	418.991	6.34984	2.67333	262.164	7.27827	2.29658	225.218	7.49144	2.01201	197.311	6.70393
4.27251	418.991	6.35931	2.67333	262.164	7.29011	2.29658	225.218	7.50329	2.01401	197.507	6.7134
4.28053	419.777	6.37116	2.68135	262.951	7.30196	2.29658	225.218	7.51513	2.01601	197.703	6.71932
4.27653	419.384	6.38063	2.67733	262.557	7.30907	2.30058	225.61	7.5246	2.01601	197.703	6.72761
4.27251	418.991	6.3901	2.68135	262.951	7.31617	2.30459	226.003	7.53407	2.01601	197.703	6.73709
4.27653	419.384	6.39721	2.68535	263.343	7.32801	2.30459	226.003	7.54117	2.01802	197.9	6.74893
4.27653	419.384	6.40431	2.68135	262.951	7.33511	2.3086	226.397	7.55066	2.01802	197.9	6.7584
4.27653	419.384	6.41141	2.68535	263.343	7.34933	2.3086	226.397	7.56249	2.02002	198.097	6.76551
4.28053	419.777	6.42326	2.69337	264.13	7.36117	2.31261	226.789	7.56723	2.02002	198.097	6.77734
4.28053	419.777	6.428	2.68936	263.736	7.36829	2.31261	226.789	7.57907	2.02203	198.293	6.78682
4.28053	419.777	6.43747	2.69337	264.13	7.38249	2.31662	227.183	7.59091	2.02002	198.097	6.79393
4.28454	420.17	6.44931	2.68936	263.736	7.3896	2.31662	227.183	7.60276	2.02604	198.687	6.80459
4.28053	419.777	6.46353	2.69337	264.13	7.39907	2.32063	227.576	7.6075	2.02804	198.883	6.81169
4.28053	419.777	6.46826	2.69337	264.13	7.40617	2.32063	227.576	7.61933	2.02604	198.687	6.82354
4.28053	419.777	6.47774	2.69337	264.13	7.41801	2.32463	227.969	7.62644	2.02804	198.883	6.83301
4.28053	419.777	6.48721	2.70138	264.915	7.42513	2.32463	227.969	7.63591	2.03005	199.08	6.84011
4.28053	419.777	6.49669	2.70138	264.915	7.4346	2.32865	228.362	7.64776	2.03205	199.276	6.8484
4.28053	419.777	6.50616	2.7054	265.309	7.44407	2.32865	228.362	7.6596	2.03205	199.276	6.85788
4.28053	419.777	6.51563	2.7054	265.309	7.45354	2.32865	228.362	7.6667	2.03406	199.473	6.8709
4.28053	419.777	6.52747	2.7094	265.702	7.46301	2.32865	228.362	7.67854	2.03606	199.669	6.87683
4.28454	420.17	6.53931	2.7094	265.702	7.47249	2.32865	228.362	7.68801	2.03606	199.669	6.8863
4.28454	420.17	6.55116	2.7094	265.702	7.48433	2.33265	228.755	7.69513	2.03806	199.865	6.89577
4.28454	420.17	6.5559	2.7094	265.702	7.49617	2.33265	228.755	7.69986	2.03606	199.669	6.90643
4.28855	420.564	6.56537	2.71341	266.094	7.50564	2.33265	228.755	7.71644	2.03806	199.865	6.91354
4.28855	420.564	6.57484	2.71742	266.488	7.51513	2.34067	229.541	7.72829	2.04208	200.259	6.92656
4.29256	420.956	6.59379	2.71742	266.488	7.52933	2.34067	229.541	7.73776	2.04007	200.062	6.93485
4.28454	420.17	6.60327	2.72143	266.881	7.53881	2.34067	229.541	7.74723	2.04408	200.456	6.94432
4.28454	420.17	6.61037	2.72143	266.881	7.54829	2.34468	229.934	7.7567	2.04608	200.652	6.95261
4.28454	420.17	6.61747	2.72143	266.881	7.55539	2.34468	229.934	7.76144	2.04608	200.652	6.96564
4.28454	420.17	6.62696	2.72143	266.881	7.56723	2.34468	229.934	7.77091	2.04808	200.848	6.9763
4.28454	420.17	6.6388	2.72543	267.273	7.57907	2.34868	230.327	7.77803	2.04608	200.652	6.98577
4.28454	420.17	6.64827	2.72543	267.273	7.58617	2.34868	230.327	7.78987	2.04407	200.455	6.99169
4.28454	420.17	6.653	2.72543	267.273	7.59566	2.3527	230.721	7.8017	2.04608	200.652	6.99999
4.28454	420.17	6.66011	2.72543	267.273	7.60276	2.3527	230.721	7.80881	2.05209	201.241	7.01301
4.28855	420.564	6.66959	2.72543	267.273	7.6075	2.3567	231.113	7.81591	2.05209	201.241	7.02248
4.28855	420.564	6.6838	2.72945	267.667	7.61697	2.3527	230.721	7.82776	2.05209	201.241	7.02959
4.28855	420.564	6.68853	2.72945	267.667	7.62881	2.3567	231.113	7.83723	2.05209	201.241	7.03906
4.28855	420.564	6.70037	2.72945	267.667	7.63829	2.3567	231.113	7.84671	2.0541	201.438	7.05091
4.28855	420.564	6.70747	2.73345	268.06	7.64776	2.3607	231.506	7.85619	2.0541	201.438	7.05801
4.28855	420.564	6.72169	2.73345	268.06	7.65723	2.36472	231.9	7.86566	2.0561	201.635	7.0663
4.29256	420.956	6.73116	2.73745	268.452	7.66907	2.36472	231.9	7.87513	2.0581	201.831	7.07696
4.29256	420.956	6.7359	2.73745	268.452	7.68091	2.36472	231.9	7.88697	2.0581	201.831	7.08762
4.29656	421.349	6.74537	2.73745	268.452	7.69276	2.36872	232.292	7.89644	2.06011	202.027	7.09472
4.29256	420.956	6.75959	2.74147	268.846	7.7046	2.36872	232.292	7.90829	2.06211	202.224	7.10183
4.29656	421.349	6.76906	2.74147	268.846	7.70934	2.37273	232.685	7.91776	2.06211	202.224	7.11249
4.29656	421.349	6.77853	2.74147	268.846	7.71881	2.37273	232.685	7.92723	2.06412	202.421	7.12314
4.29256	420.956	6.78564	2.74147	268.846	7.72829	2.37674	233.079	7.93671	2.06412	202.421	7.13143
4.29256	420.956	6.79749	2.74547	269.239	7.7425	2.38075	233.471	7.94619	2.06412	202.421	7.14091
4.29256	420.956	6.80221	2.74948	269.632	7.75434	2.37674	233.079	7.9604	2.06412	202.421	7.15156
4.29656	421.349	6.81406	2.75349	270.025	7.76619	2.38075	233.471	7.96513	2.06813	202.814	7.16104
4.29656	421.349	6.82353	2.75349	270.025	7.76854	2.38075	233.471	7.97224	2.06813	202.814	7.17169
4.29656	421.349	6.833	2.75349	270.025	7.78039	2.38475	233.864	7.98171	2.06813	202.814	7.18116
4.29656	421.349	6.84249	2.75349	270.025	7.78513	2.38475	233.864	7.99119	2.06813	202.814	7.18946
4.29656	421.349	6.84959	2.7575	270.418	7.7946	2.38877	234.258	8.00066	2.07013	203.01	7.19775
4.29656	421.349	6.85906	2.7575	270.418	7.8017	2.38877	234.258	8.01013	2.07213	203.206	7.20722
4.29256	420.956	6.86853	2.7615	270.811	7.81591	2.38877	234.258	8.0196	2.07213	203.206	7.21788
4.29256	420.956	6.87564	2.7615	270.811	7.82539	2.39277	234.651	8.02909	2.07413	203.403	7.22854
4.29656	421.349	6.88037	2.7615	270.811	7.83487	2.39277	234.651	8.03619	2.07013	203.01	7.23446
4.29656	421.349	6.89459	2.76552	271.204	7.84197	2.39277	234.651	8.04329	2.07213	203.206	7.2463
4.29656	421.349	6.9088	2.76552	271.204	7.85619	2.39677	235.043	8.05276	2.07414	203.403	7.25578
4.29656	421.349	6.91827	2.76952	271.597	7.86803	2.40079	235.437	8.05987	2.07614	203.6	7.26644
4.29656	421.349	6.92537	2.76952	271.597	7.8775	2.40079	235.437	8.06934	2.07614	203.6	7.27473
4.29656	421.349	6.93249	2.76952	271.597	7.88697	2.40479	235.83	8.07881	2.07614	203.6	7.28064
4.29656	421.349	6.94669	2.77352	271.99	7.89881	2.40479	235.83	8.09066	2.07614	203.6	7.29367
4.29656	421.349	6.95617	2.77352	271.99	7.91066	2.4088	236.222	8.0954	2.08014	203.992	7.30314
4.30058	421.743	6.96327	2.77352	271.99	7.91776	2.4088	236.222	8.1096	2.08215	204.189	7.31144
4.29656	421.349	6.97511	2.77754	272.384	7.93197	2.41281	236.616	8.12381	2.08416	204.386	7.32209
4.30058	421.743	6.98696	2.77754	272.384	7.94381	2.41682	237.009	8.13566	2.08416	204.386	7.33275
4.30058	421.743	6.9917	2.78154	272.776	7.95329	2.41281	236.616	8.14513	2.08416	204.386	7.34459
4.29656	421.349	6.9988	2.78154	272.776	7.96276	2.41682	237.009	8.14987	2.08616	204.582	7.35288
4.30058	421.743	7.00354	2.78154	272.776	7.97224	2.41682	237.009	8.15697	2.08816	204.779	7.36236
4.30058	421.743	7.00827	2.78555	273.169	7.98171	2.41682	237.009	8.16644	2.08616	204.582	7.3742
4.29656	421.349	7.02011	2.78555	273.169	7.99119	2.42082	237.401	8.17356	2.08816	204.779	7.38249
4.29656	421.349	7.03196	2.78555	273.169	8.00066	2.42484	237.795	8.18066	2.09217	205.171	7.39196
4.30058	421.743	7.0438	2.78555	273.169	8.0125	2.42484	237.795	8.19013	2.09016	204.975	7.40025
4.30058	421.743	7.05564	2.78956	273.563	8.02434	2.42484	237.795	8.19961	2.09217	205.172	7.41328
4.30058	421.743	7.06511	2.78956	273.563	8.03144	2.42884	238.188	8.20909	2.09217	205.171	7.42276
4.30058	421.743	7.07459	2.78956	273.563	8.04566	2.42884	238.188	8.21619	2.09417	205.368	7.42867
4.30058	421.743	7.08643	2.78956	273.563	8.0575	2.43284	238.581	8.22566	2.09417	205.368	7.43578
4.30058	421.743	7.10064	2.78956	273.563	8.06697	2.43284	238.581	8.2304	2.09618	205.565	7.44644
4.30058	421.743	7.10301	2.79357	273.955	8.07409	2.43686	238.974	8.24224	2.09618	205.565	7.45828
4.30058	421.743	7.11011	2.79758	274.349	8.08593	2.43686	238.974	8.25171	2.09618	205.565	7.46894
4.30058	421.743	7.11959	2.80159	274.742	8.09776	2.43686	238.974	8.26593	2.10019	205.958	7.47959
4.30058	421.743	7.12906	2.80159	274.742	8.10724	2.44086	239.367	8.27777	2.10019	205.958	7.49144
4.30058	421.743	7.13617	2.80159	274.742	8.11909	2.44086	239.367	8.28724	2.10019	205.958	7.50209
4.30058	421.743	7.14327	2.80159	274.742	8.12856	2.44086	239.367	8.29671	2.09818	205.762	7.50921
4.30058	421.743	7.15274	2.80159	274.742	8.1404	2.44487	239.76	8.30619	2.10219	206.154	7.51749
4.30058	421.743	7.16223	2.80559	275.134	8.14987	2.44487	239.76	8.31093	2.10219	206.154	7.52579
4.30058	421.743	7.17407	2.80559	275.134	8.16171	2.44487	239.76	8.3204	2.10219	206.154	7.53289
4.30058	421.743	7.18591	2.80559	275.134	8.17119	2.44888	240.154	8.32987	2.1042	206.351	7.54591
4.30058	421.743	7.19774	2.80961	275.528	8.18303	2.44888	240.154	8.33934	2.1042	206.351	7.55776
4.30058	421.743	7.20723	2.80961	275.528	8.19013	2.45289	240.546	8.34646	2.1062	206.547	7.56723
4.30058	421.743	7.2167	2.81361	275.921	8.19961	2.45289	240.546	8.35593	2.1062	206.547	7.57907
4.30058	421.743	7.22143	2.81361	275.921	8.20909	2.45289	240.546	8.36777	2.10821	206.744	7.58854
4.30058	421.743	7.23564	2.81361	275.921	8.22329	2.45689	240.939	8.37724	2.11021	206.941	7.60039
4.30058	421.743	7.24276	2.81361	275.921	8.2304	2.45689	240.939	8.38671	2.11021	206.941	7.60868
4.30058	421.743	7.25696	2.81361	275.921	8.23987	2.45689	240.939	8.39619	2.11221	207.137	7.61696
4.30058	421.743	7.25933	2.81761	276.314	8.25171	2.45689	240.939	8.40093	2.11021	206.941	7.62763
4.30058	421.743	7.26643	2.82163	276.707	8.26119	2.46091	241.333	8.40803	2.11221	207.137	7.6371
4.30058	421.743	7.27827	2.82163	276.707	8.26593	2.46091	241.333	8.41514	2.11421	207.333	7.64539
4.30058	421.743	7.28776	2.82163	276.707	8.28013	2.46491	241.725	8.42461	2.11421	207.333	7.65841
4.30058	421.743	7.29723	2.82163	276.707	8.29434	2.46491	241.725	8.43646	2.11622	207.53	7.66907
4.30058	421.743	7.30433	2.82163	276.707	8.29909	2.46491	241.725	8.44593	2.11622	207.53	7.67736
4.30058	421.743	7.31617	2.82163	276.707	8.30856	2.46491	241.725	8.4554	2.11823	207.727	7.68684
4.30058	421.743	7.32801	2.82563	277.1	8.3204	2.46892	242.118	8.46724	2.11822	207.727	7.69631
4.30058	421.743	7.33276	2.82563	277.1	8.32987	2.46892	242.118	8.47434	2.11822	207.727	7.7046
4.30058	421.743	7.34223	2.82563	277.1	8.33934	2.46892	242.118	8.48146	2.11822	207.727	7.71407
4.30058	421.743	7.3517	2.83365	277.887	8.34881	2.46892	242.118	8.48856	2.12022	207.923	7.72591
4.30058	421.743	7.36354	2.83365	277.887	8.36303	2.47293	242.512	8.49803	2.12022	207.923	7.73539
4.30058	421.743	7.37301	2.83365	277.887	8.37487	2.47293	242.512	8.50751	2.12022	207.923	7.7425
4.30058	421.743	7.38011	2.83766	278.279	8.38671	2.47694	242.904	8.51936	2.12223	208.12	7.75197
4.30058	421.743	7.3896	2.83766	278.279	8.39146	2.48095	243.298	8.52646	2.12223	208.12	7.76263
4.30058	421.743	7.40144	2.83766	278.279	8.4033	2.48095	243.298	8.53356	2.12223	208.12	7.77091
4.30058	421.743	7.41329	2.84166	278.672	8.41277	2.48095	243.298	8.5383	2.12223	208.12	7.7792
4.30058	421.743	7.42276	2.84166	278.672	8.42224	2.48095	243.298	8.54777	2.12424	208.317	7.78631
4.30058	421.743	7.42986	2.84568	279.066	8.43171	2.48095	243.298	8.55961	2.12424	208.317	7.79816
4.30058	421.743	7.4417	2.84568	279.066	8.44356	2.48496	243.691	8.56909	2.12424	208.317	7.80763
4.30058	421.743	7.4488	2.84568	279.066	8.45067	2.48496	243.691	8.5762	2.12424	208.317	7.81947
4.30058	421.743	7.45829	2.84568	279.066	8.4625	2.48496	243.691	8.58567	2.12424	208.317	7.82539
4.30058	421.743	7.46776	2.84968	279.458	8.47199	2.48496	243.691	8.59751	2.12624	208.513	7.83961
4.30058	421.743	7.48197	2.84968	279.458	8.47909	2.48496	243.691	8.60224	2.12624	208.513	7.84908
4.30058	421.743	7.4867	2.84968	279.458	8.48383	2.48496	243.691	8.60699	2.12624	208.513	7.85618
4.29656	421.349	7.4938	2.85369	279.851	8.49093	2.48896	244.084	8.61409	2.12824	208.709	7.86329
4.30058	421.743	7.50329	2.85369	279.851	8.50514	2.49298	244.477	8.6212	2.12824	208.709	7.87513
4.30058	421.743	7.51513	2.85369	279.851	8.51699	2.48896	244.084	8.6354	2.12824	208.709	7.88579
4.30058	421.743	7.52223	2.85369	279.851	8.52646	2.49298	244.477	8.64487	2.13025	208.906	7.89763
4.30058	421.743	7.52933	2.85369	279.851	8.5383	2.49298	244.477	8.64961	2.13025	208.906	7.9071
4.30058	421.743	7.54117	2.85369	279.851	8.55251	2.49698	244.87	8.66146	2.13225	209.102	7.91539
4.30058	421.743	7.55066	2.85369	279.851	8.56199	2.49698	244.87	8.67093	2.13225	209.102	7.92368
4.29656	421.349	7.55776	2.8577	280.245	8.57146	2.49698	244.87	8.67804	2.13626	209.496	7.93315
4.30058	421.743	7.57197	2.8577	280.245	8.5833	2.50098	245.263	8.68514	2.13426	209.299	7.94144
4.29656	421.349	7.59566	2.8577	280.245	8.59514	2.50098	245.263	8.69224	2.13626	209.496	7.94974
4.30058	421.743	7.60276	2.86171	280.637	8.60224	2.50098	245.263	8.70173	2.13626	209.496	7.95921
4.29656	421.349	7.6075	2.86171	280.637	8.61409	2.50098	245.263	8.7112	2.14027	209.889	7.96869
4.29656	421.349	7.61223	2.86171	280.637	8.62356	2.50098	245.263	8.7183	2.14027	209.889	7.98053
4.29656	421.349	7.62644	2.86171	280.637	8.6354	2.50098	245.263	8.7254	2.14027	209.889	7.98763
4.29656	421.349	7.63591	2.86973	281.424	8.64724	2.505	245.657	8.73724	2.14027	209.889	7.99592
4.29656	421.349	7.64066	2.86571	281.03	8.65199	2.505	245.657	8.74909	2.14027	209.889	8.00776
4.29656	421.349	7.65013	2.86973	281.424	8.65671	2.505	245.657	8.76093	2.14227	210.085	8.01605
4.29656	421.349	7.66197	2.86973	281.424	8.67093	2.505	245.657	8.76804	2.14227	210.085	8.02552
4.29656	421.349	7.67144	2.86973	281.424	8.67804	2.509	246.049	8.77514	2.14227	210.085	8.03736
4.29656	421.349	7.67854	2.86973	281.424	8.68751	2.51301	246.442	8.78461	2.14628	210.478	8.05158
4.29656	421.349	7.68566	2.87373	281.817	8.69461	2.509	246.049	8.79173	2.14628	210.478	8.0575
4.29656	421.349	7.69986	2.87773	282.209	8.70409	2.51301	246.442	8.79883	2.14628	210.478	8.06816
4.29656	421.349	7.70934	2.87373	281.817	8.71356	2.51301	246.442	8.8083	2.14829	210.675	8.07764
4.29656	421.349	7.72119	2.87773	282.209	8.7254	2.51301	246.442	8.81777	2.14829	210.675	8.08711
4.29656	421.349	7.73066	2.87773	282.209	8.73489	2.51702	246.836	8.82489	2.14829	210.675	8.09658
4.29656	421.349	7.74013	2.88175	282.603	8.74673	2.51702	246.836	8.83436	2.14829	210.675	8.10487
4.29256	420.956	7.74723	2.87773	282.209	8.7562	2.52103	247.228	8.84383	2.15029	210.871	8.11434
4.29656	421.349	7.75197	2.88175	282.603	8.76567	2.51702	246.836	8.85093	2.14829	210.675	8.12264
4.29656	421.349	7.76619	2.88575	282.996	8.77751	2.52103	247.228	8.86041	2.15229	211.068	8.13329
4.29656	421.349	7.77566	2.88175	282.603	8.78699	2.52103	247.228	8.86989	2.15429	211.264	8.13921
4.29656	421.349	7.78276	2.88575	282.996	8.79409	2.52103	247.228	8.87461	2.15429	211.264	8.15698
4.29656	421.349	7.7946	2.88575	282.996	8.8012	2.52103	247.228	8.8841	2.15429	211.264	8.1629
4.29656	421.349	7.80881	2.88575	282.996	8.81067	2.52503	247.621	8.89593	2.15629	211.46	8.17237
4.29656	421.349	7.82066	2.88575	282.996	8.82251	2.52503	247.621	8.90541	2.15629	211.46	8.18184
4.29656	421.349	7.82539	2.88976	283.388	8.83436	2.52905	248.015	8.91489	2.15429	211.264	8.19014
4.29656	421.349	7.83487	2.88976	283.388	8.85093	2.52905	248.015	8.92199	2.15629	211.46	8.19842
4.29656	421.349	7.84434	2.88976	283.388	8.85804	2.53305	248.407	8.93146	2.1583	211.657	8.20908
4.29656	421.349	7.86091	2.88976	283.388	8.86751	2.52905	248.015	8.94094	2.1583	211.657	8.21856
4.29256	420.956	7.86803	2.89377	283.782	8.87461	2.53305	248.407	8.95041	2.1583	211.657	8.22803
4.29256	420.956	7.8775	2.89377	283.782	8.8841	2.53305	248.407	8.96226	2.1603	211.854	8.24106
4.29256	420.956	7.8846	2.89377	283.782	8.89593	2.53305	248.407	8.97173	2.1603	211.854	8.25409
4.29256	420.956	7.89881	2.89377	283.782	8.90304	2.53305	248.407	8.97883	2.16231	212.05	8.26
4.29256	420.956	7.90591	2.89778	284.175	8.91251	2.53305	248.407	8.98357	2.16632	212.444	8.27185
4.28855	420.564	7.91776	2.89377	283.782	8.91961	2.53305	248.407	8.99067	2.16231	212.05	8.28132
4.29256	420.956	7.92487	2.89778	284.175	8.92673	2.53705	248.8	9.00014	2.16431	212.247	8.29079
4.29256	420.956	7.93671	2.89778	284.175	8.9433	2.53705	248.8	9.00961	2.16431	212.247	8.30026
4.28855	420.564	7.94144	2.89778	284.175	8.95277	2.53705	248.8	9.02146	2.16632	212.444	8.31329
4.28855	420.564	7.95329	2.90178	284.567	8.96226	2.54107	249.194	9.02857	2.16632	212.444	8.32158
4.28855	420.564	7.96276	2.89778	284.175	8.9741	2.54107	249.194	9.03567	2.16632	212.444	8.32751
4.28454	420.17	7.96987	2.90178	284.567	8.9812	2.54107	249.194	9.04514	2.16832	212.64	8.33461
4.28454	420.17	7.97934	2.9058	284.961	8.99067	2.54107	249.194	9.05463	2.16832	212.64	8.3429
4.28454	420.17	7.98881	2.90178	284.567	9.00251	2.54507	249.587	9.05936	2.16832	212.64	8.35474
4.28454	420.17	8.00303	2.9058	284.961	9.01199	2.54107	249.194	9.06647	2.17033	212.836	8.3654
4.28454	420.17	8.0125	2.9058	284.961	9.0191	2.54507	249.587	9.07594	2.17033	212.836	8.37606
4.28454	420.17	8.02197	2.9098	285.354	9.02857	2.54507	249.587	9.08541	2.16632	212.443	8.3879
4.28454	420.17	8.03144	2.9098	285.354	9.03804	2.54507	249.587	9.09489	2.17233	213.033	8.39856
4.28454	420.17	8.04329	2.9098	285.354	9.04751	2.54507	249.587	9.10199	2.17634	213.426	8.40685
4.28053	419.777	8.04803	2.9138	285.747	9.05699	2.54908	249.979	9.10673	2.17233	213.033	8.41514
4.28454	420.17	8.0575	2.9138	285.747	9.06647	2.54908	249.979	9.1162	2.17433	213.229	8.42343
4.28454	420.17	8.0646	2.9138	285.747	9.07594	2.54908	249.979	9.12331	2.17233	213.033	8.4329
4.28053	419.777	8.07881	2.9138	285.747	9.09014	2.55309	250.373	9.13041	2.17634	213.426	8.44001
4.28053	419.777	8.08593	2.9138	285.747	9.09489	2.55309	250.373	9.13989	2.17233	213.033	8.45541
4.28053	419.777	8.0954	2.9138	285.747	9.10673	2.55309	250.373	9.14699	2.17634	213.426	8.46606
4.28053	419.777	8.10487	2.91782	286.14	9.11857	2.5571	250.766	9.15647	2.18035	213.819	8.4779
4.28053	419.777	8.11671	2.91782	286.14	9.13041	2.5571	250.766	9.16357	2.17634	213.426	8.48856
4.28053	419.777	8.12856	2.91782	286.14	9.13514	2.5571	250.766	9.17541	2.18035	213.819	8.49922
4.28053	419.777	8.13566	2.92182	286.533	9.15173	2.5571	250.766	9.18016	2.18235	214.015	8.50869
4.28454	420.17	8.14277	2.92182	286.533	9.15883	2.5611	251.158	9.18963	2.18035	213.819	8.51699
4.28053	419.777	8.14987	2.92583	286.926	9.16831	2.5611	251.158	9.1991	2.18235	214.015	8.52764
4.28053	419.777	8.16409	2.92583	286.926	9.18016	2.5611	251.158	9.2062	2.18235	214.015	8.53475
4.28053	419.777	8.17119	2.92984	287.32	9.18963	2.56512	251.552	9.21331	2.18235	214.015	8.54777
4.28053	419.777	8.17829	2.92984	287.32	9.20147	2.56512	251.552	9.21804	2.18235	214.015	8.55961
4.28053	419.777	8.18303	2.92984	287.32	9.21094	2.56512	251.552	9.22989	2.18635	214.408	8.57146
4.28053	419.777	8.19487	2.92984	287.32	9.22041	2.56512	251.552	9.237	2.18435	214.212	8.58093
4.28053	419.777	8.20434	2.93385	287.712	9.22989	2.56912	251.945	9.24647	2.18435	214.212	8.58921
4.27251	418.991	8.21146	2.93385	287.712	9.237	2.56912	251.945	9.25357	2.18435	214.212	8.60106
4.27251	418.991	8.22566	2.93385	287.712	9.24647	2.56912	251.945	9.26067	2.18435	214.212	8.61172
4.26851	418.598	8.23987	2.93785	288.105	9.25594	2.57313	252.337	9.26541	2.18836	214.605	8.62119
4.27251	418.991	8.24461	2.93785	288.105	9.26541	2.57313	252.337	9.27251	2.18635	214.408	8.62948
4.27251	418.991	8.25646	2.93785	288.105	9.27726	2.57313	252.337	9.27963	2.18836	214.605	8.64251
4.26851	418.598	8.26119	2.94187	288.499	9.28673	2.57313	252.337	9.28436	2.18836	214.605	8.65317
4.27251	418.991	8.27066	2.94187	288.499	9.29147	2.57313	252.337	9.29147	2.19037	214.802	8.66264
4.27251	418.991	8.2825	2.94187	288.499	9.30331	2.57313	252.337	9.30094	2.19037	214.802	8.67449
4.27251	418.991	8.29197	2.94187	288.499	9.31041	2.57714	252.731	9.31279	2.19237	214.998	8.68514
4.26851	418.598	8.30381	2.94587	288.891	9.31989	2.58115	253.124	9.32226	2.19037	214.802	8.69343
4.26851	418.598	8.31803	2.94989	289.285	9.327	2.58115	253.124	9.32936	2.19037	214.802	8.69817
4.26451	418.205	8.32277	2.94587	288.891	9.33647	2.58115	253.124	9.33884	2.19237	214.998	8.7112
4.26851	418.598	8.33224	2.94587	288.891	9.34594	2.58115	253.124	9.34594	2.19237	214.998	8.72186
4.26851	418.598	8.34646	2.94989	289.285	9.35779	2.58115	253.124	9.35541	2.19437	215.195	8.7337
4.26451	418.205	8.35356	2.94989	289.285	9.36963	2.58115	253.124	9.36016	2.19437	215.195	8.74199
4.26451	418.205	8.36066	2.95389	289.678	9.38147	2.58115	253.124	9.36726	2.19638	215.391	8.75619
4.26851	418.598	8.37014	2.94989	289.285	9.38857	2.58515	253.516	9.37673	2.19437	215.195	8.76449
4.26851	418.598	8.37961	2.94587	288.891	9.42173	2.58515	253.516	9.3862	2.19237	214.998	8.77159
4.26851	418.598	8.39146	2.94587	288.891	9.42884	2.58515	253.516	9.39094	2.19638	215.391	8.77988
4.26451	418.205	8.39856	2.94587	288.891	9.43831	2.58515	253.516	9.40279	2.19638	215.391	8.78936
4.26451	418.205	8.4104	2.94587	288.891	9.44541	2.58515	253.516	9.40753	2.19638	215.391	8.79764
4.26451	418.205	8.41987	2.94587	288.891	9.45726	2.58515	253.516	9.417	2.19838	215.588	8.80356
4.26451	418.205	8.42699	2.94187	288.499	9.46673	2.58916	253.91	9.4241	2.19838	215.588	8.81066
4.26451	418.205	8.43646	2.94587	288.891	9.47621	2.58916	253.91	9.43357	2.19838	215.588	8.82369
4.26451	418.205	8.4483	2.94187	288.499	9.49041	2.59317	254.303	9.43831	2.20039	215.785	8.83672
4.26451	418.205	8.46014	2.94587	288.891	9.50463	2.59317	254.303	9.44541	2.19838	215.588	8.84975
4.26451	418.205	8.46961	2.94587	288.891	9.51173	2.59717	254.696	9.45489	2.20239	215.981	8.85922
4.26451	418.205	8.47671	2.94587	288.891	9.51647	2.59717	254.696	9.45963	2.20039	215.785	8.86751
4.26049	417.811	8.48619	2.94587	288.891	9.52357	2.59717	254.696	9.47147	2.20239	215.981	8.87343
4.26049	417.811	8.4933	2.94587	288.891	9.53541	2.59717	254.696	9.48094	2.20239	215.981	8.88173
4.26049	417.811	8.50277	2.94989	289.285	9.54726	2.59717	254.696	9.48806	2.20239	215.981	8.8912
4.26049	417.811	8.50987	2.94587	288.891	9.55437	2.59717	254.696	9.49753	2.20239	215.981	8.90659
4.25649	417.419	8.51936	2.94587	288.891	9.56147	2.59717	254.696	9.507	2.2044	216.177	8.91962
4.25649	417.419	8.53593	2.94989	289.285	9.57094	2.60119	255.089	9.51173	2.2044	216.177	8.93146
4.25649	417.419	8.5454	2.94989	289.285	9.58753	2.59717	254.696	9.51884	2.2064	216.374	8.93975
4.25649	417.419	8.55014	2.94989	289.285	9.59937	2.59717	254.696	9.52594	2.2044	216.177	8.94804
4.26049	417.811	8.56199	2.94989	289.285	9.60647	2.60119	255.089	9.53541	2.2064	216.374	8.95515
4.25649	417.419	8.57383	2.94989	289.285	9.61594	2.60119	255.089	9.54726	2.2064	216.374	8.96462
4.25649	417.419	8.5833	2.94989	289.285	9.62541	2.60119	255.089	9.55673	2.2064	216.374	8.97528
4.25649	417.419	8.5904	2.94989	289.285	9.6349	2.60519	255.482	9.56147	2.2064	216.374	8.98594
4.25248	417.026	8.59987	2.94989	289.285	9.64674	2.60519	255.482	9.56857	2.20841	216.571	8.99423
4.25248	417.026	8.61409	2.94989	289.285	9.65621	2.60119	255.089	9.57569	2.20841	216.571	9.00606
4.25248	417.026	8.6212	2.95389	289.678	9.66094	2.60519	255.482	9.58516	2.20841	216.571	9.01318
4.25248	417.026	8.62593	2.95389	289.678	9.67043	2.60519	255.482	9.59226	2.20841	216.571	9.02265
4.25248	417.026	8.6354	2.95389	289.678	9.6799	2.6092	255.875	9.59937	2.20841	216.571	9.03212
4.25248	417.026	8.64251	2.95389	289.678	9.68937	2.6092	255.875	9.6041	2.21041	216.767	9.04159
4.25248	417.026	8.65436	2.95789	290.07	9.69647	2.6092	255.875	9.61121	2.21041	216.767	9.04989
4.24847	416.632	8.66146	2.96191	290.464	9.70831	2.6092	255.875	9.62069	2.21041	216.767	9.05936
4.24847	416.632	8.66856	2.96191	290.464	9.71779	2.61321	256.269	9.63016	2.21041	216.767	9.06884
4.24847	416.632	8.68989	2.96191	290.464	9.72727	2.6092	255.875	9.63963	2.21041	216.767	9.07831
4.24847	416.632	8.69936	2.96191	290.464	9.73674	2.61321	256.269	9.6491	2.21041	216.767	9.08423
4.24847	416.632	8.70883	2.96191	290.464	9.74384	2.61321	256.269	9.65384	2.21041	216.767	9.09607
4.24446	416.24	8.71593	2.96191	290.464	9.75569	2.61321	256.269	9.66094	2.21441	217.16	9.10554
4.24847	416.632	8.7254	2.96591	290.857	9.76516	2.61722	256.661	9.66806	2.21241	216.963	9.11501
4.24446	416.24	8.73251	2.96591	290.857	9.77463	2.61722	256.661	9.67279	2.21442	217.16	9.12449
4.24446	416.24	8.74199	2.96591	290.857	9.78174	2.61722	256.661	9.68226	2.21441	217.16	9.13041
4.24446	416.24	8.75146	2.96591	290.857	9.78884	2.61722	256.661	9.68937	2.21442	217.16	9.1387
4.24446	416.24	8.76804	2.96591	290.857	9.79831	2.62122	257.054	9.69884	2.21642	217.356	9.14581
4.24046	415.847	8.77751	2.96992	291.249	9.81253	2.62122	257.054	9.70594	2.21642	217.356	9.15646
4.23644	415.453	8.78936	2.96992	291.249	9.822	2.62122	257.054	9.71779	2.21642	217.356	9.16712
4.24046	415.847	8.79646	2.96992	291.249	9.83384	2.62122	257.054	9.72727	2.21642	217.356	9.17541
4.23644	415.453	8.80593	2.96992	291.249	9.84096	2.62122	257.054	9.73437	2.21843	217.553	9.18607
4.23644	415.453	8.81067	2.96992	291.249	9.85043	2.62122	257.054	9.74384	2.22043	217.75	9.19436
4.23644	415.453	8.82014	2.96992	291.249	9.8599	2.62122	257.054	9.74859	2.22043	217.75	9.20265
4.23644	415.453	8.83436	2.96992	291.249	9.86937	2.62122	257.054	9.76043	2.22043	217.75	9.21331
4.23644	415.453	8.84383	2.96992	291.249	9.87647	2.62524	257.448	9.76516	2.22243	217.946	9.22396
4.23644	415.453	8.84857	2.97393	291.643	9.88596	2.62524	257.448	9.777	2.22043	217.75	9.23463
4.23644	415.453	8.85567	2.97393	291.643	9.8978	2.62524	257.448	9.78411	2.22443	218.142	9.24291
4.23244	415.061	8.86751	2.97393	291.643	9.90727	2.62924	257.84	9.79121	2.22243	217.946	9.25239
4.23244	415.061	8.87936	2.97393	291.643	9.91911	2.62924	257.84	9.79831	2.22243	217.946	9.26423
4.23244	415.061	8.88646	2.97393	291.643	9.92621	2.62924	257.84	9.80306	2.22443	218.142	9.2737
4.23244	415.061	8.89357	2.97794	292.036	9.93331	2.62924	257.84	9.81253	2.22644	218.339	9.28199
4.23244	415.061	8.90777	2.97794	292.036	9.94753	2.62924	257.84	9.822	2.22844	218.536	9.2891
4.23244	415.061	8.91726	2.97794	292.036	9.95937	2.63326	258.234	9.83147	2.22644	218.339	9.29739
4.23244	415.061	8.93383	2.97794	292.036	9.96649	2.63326	258.234	9.83859	2.22644	218.339	9.30805
4.22844	414.668	8.9433	2.97794	292.036	9.97596	2.63326	258.234	9.84331	2.22844	218.536	9.31634
4.22844	414.668	8.95277	2.97794	292.036	9.98306	2.63326	258.234	9.8528	2.22844	218.536	9.32699
4.22442	414.274	8.96226	2.97794	292.036	9.99727	2.63726	258.627	9.86227	2.22844	218.536	9.33291
4.22442	414.274	8.96936	2.97794	292.036	10.0115	2.63326	258.234	9.87174	2.23044	218.732	9.34594
4.22442	414.274	8.97883	2.98194	292.429	10.021	2.63726	258.627	9.87884	2.23045	218.733	9.35542
4.22442	414.274	8.9883	2.98194	292.429	10.0257	2.63726	258.627	9.88596	2.23245	218.929	9.36371
4.22042	413.881	8.99779	2.98194	292.429	10.0375	2.63726	258.627	9.89543	2.23245	218.929	9.37081
4.22442	414.274	9.00489	2.98194	292.429	10.0423	2.63726	258.627	9.90253	2.23245	218.929	9.3791
4.22042	413.881	9.00961	2.98194	292.429	10.0517	2.63726	258.627	9.90964	2.23245	218.929	9.39094
4.22042	413.881	9.02146	2.98194	292.429	10.0588	2.64126	259.019	9.91911	2.23245	218.929	9.39805
4.22042	413.881	9.03567	2.98194	292.429	10.0707	2.64528	259.413	9.93096	2.23245	218.929	9.40871
4.2164	413.488	9.04751	2.98194	292.429	10.0802	2.64528	259.413	9.93569	2.23245	218.929	9.41463
4.2164	413.488	9.05699	2.98194	292.429	10.0896	2.64528	259.413	9.94753	2.23045	218.733	9.42174
4.2164	413.488	9.06647	2.98596	292.822	10.0991	2.64528	259.413	9.957	2.23245	218.929	9.43121
4.2124	413.095	9.07594	2.98596	292.822	10.111	2.64528	259.413	9.96411	2.23445	219.125	9.44305
4.2124	413.095	9.08541	2.98194	292.429	10.1181	2.64528	259.413	9.97359	2.23445	219.125	9.45016
4.2124	413.095	9.09489	2.98596	292.822	10.1275	2.64528	259.413	9.97831	2.23445	219.125	9.45607
4.2124	413.095	9.10199	2.98596	292.822	10.1394	2.64928	259.806	9.98543	2.23445	219.125	9.46555
4.2124	413.095	9.11147	2.98596	292.822	10.1512	2.64126	259.019	9.9949	2.23445	219.125	9.47503
4.2124	413.095	9.12331	2.98596	292.822	10.1583	2.64928	259.806	10.0044	2.23445	219.125	9.48805
4.20839	412.702	9.13751	2.98596	292.822	10.1678	2.64928	259.806	10.0091	2.23846	219.518	9.49516
4.20839	412.702	9.15173	2.98996	293.215	10.1749	2.64928	259.806	10.0138	2.23846	219.518	9.50463
4.20438	412.308	9.15883	2.98996	293.215	10.1844	2.64928	259.806	10.0257	2.23846	219.518	9.51292
4.20438	412.308	9.1612	2.98996	293.215	10.1939	2.64928	259.806	10.0375	2.23846	219.518	9.52239
4.20037	411.916	9.17067	2.99397	293.608	10.2033	2.64928	259.806	10.0446	2.23646	219.321	9.53068
4.20438	412.308	9.18251	2.99397	293.608	10.2152	2.65329	260.199	10.0517	2.23846	219.518	9.53779
4.20037	411.916	9.19199	2.99397	293.608	10.227	2.6573	260.592	10.0612	2.23646	219.321	9.54726
4.20037	411.916	9.20383	2.99397	293.608	10.2365	2.6573	260.592	10.0731	2.24047	219.715	9.55437
4.20037	411.916	9.21331	2.99397	293.608	10.246	2.6573	260.592	10.0849	2.23846	219.518	9.56266
4.19637	411.523	9.22516	2.99397	293.608	10.2554	2.66131	260.985	10.0896	2.24047	219.715	9.57095
4.19637	411.523	9.22989	2.99397	293.608	10.2673	2.66131	260.985	10.0991	2.23846	219.518	9.58161
4.19637	411.523	9.23463	2.99798	294.002	10.2744	2.66131	260.985	10.1062	2.23846	219.518	9.59108
4.19235	411.129	9.24884	2.99798	294.002	10.2839	2.66131	260.985	10.1133	2.24247	219.912	9.59936
4.19235	411.129	9.25831	2.99798	294.002	10.291	2.66131	260.985	10.1228	2.24247	219.911	9.61003
4.19235	411.129	9.27016	2.99798	294.002	10.3004	2.66531	261.378	10.1346	2.24047	219.715	9.6195
4.19235	411.129	9.27963	3.00199	294.394	10.3099	2.66531	261.378	10.1465	2.24247	219.912	9.62897
4.19235	411.129	9.2891	2.99798	294.002	10.3217	2.66531	261.378	10.1583	2.24648	220.304	9.63845
4.19235	411.129	9.30094	3.00199	294.394	10.3312	2.66531	261.378	10.1631	2.24648	220.304	9.64674
4.19235	411.129	9.31041	3.00199	294.394	10.3431	2.66531	261.378	10.1702	2.24648	220.304	9.65503
4.18835	410.737	9.31751	2.99798	294.002	10.3502	2.66531	261.378	10.1796	2.24648	220.304	9.6645
4.18835	410.737	9.32463	3.00199	294.394	10.3596	2.66531	261.378	10.1891	2.24848	220.501	9.66924
4.18835	410.737	9.33647	3.00199	294.394	10.3691	2.66933	261.772	10.1986	2.25048	220.697	9.67871
4.18435	410.344	9.3412	3.00599	294.787	10.381	2.66933	261.772	10.2104	2.25048	220.697	9.687
4.18435	410.344	9.35069	3.00599	294.787	10.3904	2.66933	261.772	10.2199	2.25048	220.697	9.69884
4.18033	409.95	9.36016	3.00599	294.787	10.3999	2.66933	261.772	10.2294	2.25048	220.697	9.70476
4.18033	409.95	9.372	3.00599	294.787	10.4141	2.66933	261.772	10.2365	2.25249	220.894	9.71305
4.18033	409.95	9.3791	3.00599	294.787	10.4212	2.66933	261.772	10.2436	2.25249	220.894	9.72489
4.18033	409.95	9.39094	3.00599	294.787	10.4283	2.67333	262.164	10.2531	2.25249	220.894	9.73319
4.17633	409.558	9.40041	3.00599	294.787	10.4402	2.67333	262.164	10.2649	2.25249	220.894	9.74029
4.17633	409.558	9.40989	3.00599	294.787	10.4496	2.67333	262.164	10.2744	2.25249	220.894	9.74976
4.17232	409.165	9.42173	3.01001	295.181	10.4591	2.67333	262.164	10.2839	2.25249	220.894	9.75687
4.17232	409.165	9.4312	3.01001	295.181	10.4686	2.67733	262.557	10.291	2.25449	221.09	9.76516
4.17232	409.165	9.43831	3.01001	295.181	10.4781	2.67733	262.557	10.3052	2.25249	220.894	9.77108
4.17232	409.165	9.45253	3.01001	295.181	10.4899	2.67733	262.557	10.3146	2.2565	221.287	9.78055
4.17232	409.165	9.45963	3.01001	295.181	10.4994	2.67733	262.557	10.3217	2.25449	221.09	9.78766
4.17232	409.165	9.47147	3.01001	295.181	10.5112	2.68135	262.951	10.3312	2.25449	221.09	9.79832
4.17232	409.165	9.47857	3.01001	295.181	10.5231	2.68135	262.951	10.3431	2.2565	221.287	9.80542
4.16831	408.771	9.48569	3.01001	295.181	10.5325	2.68135	262.951	10.3525	2.25851	221.484	9.81726
4.16831	408.771	9.49516	3.01401	295.573	10.542	2.68135	262.951	10.3596	2.25851	221.484	9.82437
4.1643	408.378	9.507	3.01001	295.181	10.5491	2.68135	262.951	10.3739	2.25851	221.484	9.83029
4.1643	408.378	9.51884	3.01401	295.573	10.5633	2.67733	262.557	10.3857	2.25851	221.484	9.8445
4.1643	408.378	9.52831	3.01401	295.573	10.5728	2.68135	262.951	10.3928	2.26051	221.68	9.85516
4.1643	408.378	9.53541	3.01401	295.573	10.5775	2.68135	262.951	10.4046	2.26051	221.68	9.86109
4.1643	408.378	9.5449	3.01801	295.966	10.5918	2.68135	262.951	10.4141	2.25851	221.484	9.87293
4.1603	407.986	9.552	3.01401	295.573	10.6012	2.68135	262.951	10.4189	2.26251	221.877	9.88003
4.15628	407.592	9.56384	3.01401	295.573	10.6131	2.68135	262.951	10.426	2.26251	221.877	9.89306
4.15628	407.592	9.57094	3.01401	295.573	10.6273	2.68135	262.951	10.4331	2.25851	221.484	9.90016
4.15628	407.592	9.58041	3.01401	295.573	10.6344	2.68135	262.951	10.4473	2.25851	221.484	9.90846
4.15628	407.592	9.5899	3.01801	295.966	10.6462	2.68535	263.343	10.4591	2.26251	221.877	9.91674
4.15228	407.199	9.59937	3.01801	295.966	10.6533	2.68535	263.343	10.4662	2.26251	221.877	9.92621
4.15228	407.199	9.6041	3.01801	295.966	10.6652	2.68535	263.343	10.4757	2.26251	221.877	9.93451
4.14827	406.807	9.61357	3.02203	296.36	10.677	2.68535	263.343	10.4852	2.26251	221.877	9.94279
4.14827	406.807	9.61831	3.02203	296.36	10.6865	2.68135	262.951	10.4946	2.26051	221.68	9.95227
4.14827	406.807	9.63253	3.01801	295.966	10.696	2.68135	262.951	10.5041	2.26051	221.68	9.96174
4.14827	406.807	9.642	3.02203	296.36	10.7078	2.68535	263.343	10.516	2.26051	221.68	9.97121
4.14426	406.413	9.64437	3.02203	296.36	10.722	2.68535	263.343	10.5254	2.26051	221.68	9.97832
4.14426	406.413	9.65384	3.02203	296.36	10.7291	2.69337	264.13	10.5373	2.26251	221.877	9.97004
4.14025	406.02	9.66094	3.02603	296.752	10.7386	2.68936	263.736	10.5491	2.26051	221.68	9.98779
4.14025	406.02	9.67043	3.02203	296.36	10.7504	2.69337	264.13	10.5586	2.26051	221.68	9.99964
4.14025	406.02	9.68226	3.02203	296.36	10.7623	2.69337	264.13	10.5657	2.26251	221.877	10.0115
4.14025	406.02	9.69174	3.02203	296.36	10.7765	2.69337	264.13	10.5752	2.26251	221.877	10.0209
4.13625	405.628	9.70121	3.02203	296.36	10.7883	2.69337	264.13	10.5823	2.26251	221.877	10.0281
4.13625	405.628	9.71069	3.02203	296.36	10.8002	2.69738	264.522	10.5941	2.26051	221.68	10.0364
4.13223	405.234	9.71779	3.02603	296.752	10.812	2.69738	264.522	10.6083	2.26251	221.877	10.0541
4.13223	405.234	9.7249	3.02603	296.752	10.8215	2.69738	264.522	10.6178	2.26251	221.877	10.0624
4.13223	405.234	9.732	3.02603	296.752	10.831	2.70138	264.915	10.6273	2.26251	221.877	10.0719
4.12823	404.841	9.74384	3.02603	296.752	10.8404	2.70138	264.915	10.6368	2.26251	221.877	10.079
4.12823	404.841	9.75806	3.02603	296.752	10.8523	2.70138	264.915	10.6439	2.26251	221.877	10.0896
4.12423	404.448	9.76043	3.02603	296.752	10.8665	2.70138	264.915	10.6557	2.26251	221.877	10.0979
4.12423	404.448	9.7699	3.02603	296.752	10.8783	2.70138	264.915	10.6652	2.26251	221.877	10.1062
4.12423	404.448	9.77937	3.02603	296.752	10.8902	2.70138	264.915	10.6723	2.26451	222.073	10.1133
4.12021	404.055	9.78884	3.02603	296.752	10.8973	2.70138	264.915	10.6794	2.26652	222.269	10.124
4.12021	404.055	9.79359	3.03004	297.145	10.9091	2.70138	264.915	10.6912	2.26652	222.269	10.1323
4.12021	404.055	9.80069	3.02603	296.752	10.9186	2.70138	264.915	10.6983	2.26852	222.466	10.1406
4.12021	404.055	9.8149	3.03004	297.145	10.9304	2.7054	265.309	10.7102	2.26852	222.466	10.1488
4.12021	404.055	9.82437	3.03004	297.145	10.9375	2.7054	265.309	10.722	2.26652	222.269	10.1583
4.12021	404.055	9.83384	3.03004	297.145	10.9518	2.7054	265.309	10.7291	2.26852	222.466	10.1678
4.1122	403.269	9.84096	3.03004	297.145	10.966	2.7094	265.702	10.741	2.26652	222.269	10.1749
4.1122	403.269	9.84806	3.03004	297.145	10.9778	2.7094	265.702	10.7504	2.26852	222.466	10.1856
4.1122	403.269	9.8528	3.03004	297.145	10.9873	2.7094	265.702	10.7575	2.26852	222.466	10.1974
4.10819	402.876	9.86463	3.03004	297.145	10.9968	2.7094	265.702	10.767	2.26852	222.466	10.2057
4.10819	402.876	9.87174	3.03004	297.145	11.0086	2.7094	265.702	10.7741	2.26852	222.466	10.2164
4.10819	402.876	9.87884	3.03004	297.145	11.0204	2.7094	265.702	10.7836	2.26852	222.466	10.2246
4.10819	402.876	9.88596	3.03004	297.145	11.0299	2.71341	266.094	10.7954	2.27053	222.663	10.2317
4.10418	402.483	9.89543	3.03405	297.539	11.0418	2.7094	265.702	10.8025	2.27053	222.663	10.2412
4.10418	402.483	9.9049	3.03405	297.539	11.0536	2.7094	265.702	10.812	2.27253	222.859	10.2531
4.10018	402.09	9.91437	3.03405	297.539	11.0654	2.7094	265.702	10.8239	2.27053	222.663	10.2637
4.10018	402.09	9.92859	3.03405	297.539	11.0773	2.71341	266.094	10.8381	2.27053	222.663	10.2708
4.10018	402.09	9.93806	3.03405	297.539	11.0915	2.7094	265.702	10.8452	2.26852	222.466	10.2827
4.09616	401.696	9.9499	3.03405	297.539	11.1033	2.71341	266.094	10.8547	2.27053	222.663	10.2933
4.09616	401.696	9.95937	3.03806	297.932	11.1128	2.71341	266.094	10.8618	2.27454	223.056	10.3016
4.09216	401.304	9.96411	3.03806	297.932	11.1247	2.71341	266.094	10.8712	2.27053	222.663	10.3087
4.09616	401.696	9.97596	3.03806	297.932	11.1341	2.71341	266.094	10.8783	2.27454	223.056	10.317
4.09216	401.304	9.98306	3.03806	297.932	11.1412	2.71341	266.094	10.8878	2.27454	223.056	10.3265
4.09216	401.304	9.99253	3.03806	297.932	11.1554	2.71341	266.094	10.8997	2.27253	222.859	10.3348
4.08816	400.911	9.99964	3.03806	297.932	11.172	2.71341	266.094	10.9091	2.27454	223.056	10.3431
4.08414	400.517	10.0115	3.03806	297.932	11.1839	2.71341	266.094	10.921	2.27253	222.859	10.349
4.08414	400.517	10.0186	3.03806	297.932	11.1957	2.71341	266.094	10.9304	2.27253	222.859	10.3608
4.08414	400.517	10.0257	3.03806	297.932	11.2028	2.71341	266.094	10.9352	2.27454	223.056	10.3715
4.08014	400.125	10.0375	3.03806	297.932	11.2099	2.71742	266.488	10.9423	2.27654	223.252	10.381
4.08414	400.517	10.047	3.03806	297.932	11.2194	2.71742	266.488	10.9541	2.27654	223.252	10.3916
4.08014	400.125	10.0588	3.03806	297.932	11.236	2.71742	266.488	10.9612	2.27654	223.252	10.3999
4.08014	400.125	10.066	3.03806	297.932	11.2526	2.71742	266.488	10.9731	2.27654	223.252	10.407
4.07613	399.732	10.0731	3.04206	298.324	11.2644	2.72143	266.881	10.9825	2.27654	223.252	10.4141
4.07613	399.732	10.0802	3.04206	298.324	11.2786	2.72143	266.881	10.9944	2.27654	223.252	10.4224
4.07212	399.338	10.0896	3.04206	298.324	11.2904	2.72143	266.881	11.0062	2.27654	223.252	10.4307
4.07212	399.338	10.0967	3.04206	298.324	11.2976	2.72143	266.881	11.0157	2.27654	223.252	10.4437
4.06811	398.946	10.1086	3.04206	298.324	11.307	2.72543	267.273	11.0252	2.27654	223.253	10.4567
4.07212	399.338	10.1133	3.04206	298.324	11.3283	2.72143	266.881	11.0347	2.27854	223.448	10.4662
4.0641	398.552	10.1299	3.04206	298.324	11.3378	2.72543	267.273	11.0394	2.28255	223.842	10.4757
4.06009	398.159	10.137	3.04206	298.324	11.3497	2.72143	266.881	11.0536	2.28055	223.645	10.4852
4.06009	398.159	10.1417	3.04206	298.324	11.3591	2.72543	267.273	11.0678	2.27854	223.448	10.4935
4.06009	398.159	10.1536	3.04206	298.324	11.3733	2.72543	267.273	11.0749	2.28256	223.842	10.5018
4.05609	397.766	10.1654	3.04206	298.324	11.3852	2.72543	267.273	11.082	2.28055	223.645	10.51
4.06009	398.159	10.1725	3.04206	298.324	11.3994	2.72543	267.273	11.0915	2.27854	223.448	10.5172
4.05609	397.766	10.182	3.04206	298.324	11.4112	2.72543	267.273	11.101	2.28055	223.645	10.5266
4.04807	396.98	10.1891	3.04206	298.324	11.4183	2.72945	267.667	11.1104	2.28055	223.645	10.5349
4.04807	396.98	10.201	3.04206	298.324	11.4302	2.72543	267.273	11.1247	2.28055	223.645	10.5456
4.04807	396.98	10.2128	3.04206	298.324	11.4444	2.72543	267.273	11.1341	2.28055	223.645	10.5539
4.04807	396.98	10.2199	3.04206	298.324	11.4586	2.72543	267.273	11.1436	2.28055	223.645	10.5621
4.04807	396.98	10.2317	3.04206	298.324	11.4681	2.72543	267.273	11.1507	2.28055	223.645	10.5728
4.04406	396.587	10.2389	3.04206	298.324	11.4823	2.72945	267.667	11.1602	2.28055	223.645	10.5787
4.04406	396.587	10.2483	3.04206	298.324	11.487	2.72945	267.667	11.1697	2.28055	223.645	10.5882
4.04406	396.587	10.2531	3.04206	298.324	11.5012	2.72945	267.667	11.1791	2.28055	223.645	10.5894
4.04005	396.193	10.2625	3.04206	298.324	11.5107	2.73345	268.06	11.1839	2.28055	223.645	10.6036
4.03605	395.801	10.2673	3.04206	298.324	11.5226	2.73345	268.06	11.1957	2.28256	223.842	10.6202
4.03605	395.801	10.2791	3.04206	298.324	11.5344	2.73345	268.06	11.2099	2.28456	224.039	10.6308
4.03605	395.801	10.2862	3.04206	298.324	11.5462	2.73345	268.06	11.2194	2.28256	223.842	10.6415
4.03605	395.801	10.2933	3.04206	298.324	11.5628	2.73745	268.452	11.2289	2.28456	224.039	10.6498
4.02803	395.014	10.3052	3.04206	298.324	11.5747	2.73745	268.452	11.2336	2.28456	224.039	10.6581
4.02803	395.014	10.3146	3.04206	298.324	11.5865	2.73745	268.452	11.2431	2.28456	224.039	10.6687
4.02803	395.014	10.3241	3.04206	298.324	11.596	2.74147	268.846	11.2502	2.28456	224.039	10.6794
4.02402	394.622	10.3336	3.04206	298.324	11.6055	2.74147	268.846	11.2597	2.28456	224.039	10.69
4.02402	394.622	10.3478	3.04206	298.324	11.6173	2.74147	268.846	11.2668	2.28656	224.235	10.7019
4.02002	394.229	10.3596	3.04206	298.324	11.6291	2.74147	268.846	11.2786	2.28656	224.235	10.7161
4.016	393.835	10.3667	3.04206	298.324	11.6362	2.74547	269.239	11.2881	2.28656	224.235	10.7268
4.012	393.443	10.3739	3.04206	298.324	11.6528	2.74547	269.239	11.2976	2.28856	224.431	10.7327
4.00799	393.05	10.3833	3.04206	298.324	11.6647	2.74547	269.239	11.307	2.28856	224.431	10.7433
4.00799	393.05	10.3904	3.04206	298.324	11.6741	2.74547	269.239	11.3189	2.28856	224.431	10.7493
4.00799	393.05	10.3999	3.04206	298.324	11.686	2.74547	269.239	11.326	2.28856	224.431	10.7587
4.00799	393.05	10.4117	3.04206	298.324	11.6955	2.74547	269.239	11.3354	2.28856	224.431	10.7729
4.00398	392.656	10.4212	3.04206	298.324	11.7049	2.74547	269.239	11.3402	2.28856	224.431	10.786
3.99997	392.263	10.4331	3.04206	298.324	11.712	2.74547	269.239	11.3473	2.29257	224.824	10.799
3.99597	391.871	10.4402	3.04206	298.324	11.7286	2.74547	269.239	11.3568	2.29056	224.627	10.8085
3.99597	391.871	10.4473	3.04608	298.718	11.7405	2.74547	269.239	11.3662	2.29257	224.824	10.8179
3.99597	391.871	10.4568	3.04206	298.324	11.7499	2.74547	269.239	11.3757	2.29257	224.824	10.8262
3.99195	391.477	10.4686	3.04206	298.324	11.7618	2.74547	269.239	11.3828	2.29257	224.824	10.8369
3.99195	391.477	10.4733	3.04608	298.718	11.7736	2.74948	269.632	11.3947	2.29257	224.824	10.8464
3.99195	391.477	10.4828	3.04608	298.718	11.7855	2.75349	270.025	11.4041	2.29457	225.021	10.8594
3.99195	391.477	10.4923	3.04608	298.718	11.802	2.75349	270.025	11.4112	2.29658	225.218	10.8736
3.98795	391.084	10.5018	3.04608	298.718	11.8139	2.7575	270.418	11.4183	2.29458	225.021	10.8854
3.98395	390.692	10.5112	3.04206	298.324	11.821	2.7575	270.418	11.4302	2.29458	225.021	10.8925
3.97993	390.298	10.5183	3.04206	298.324	11.8305	2.7615	270.811	11.4373	2.29658	225.218	10.9044
3.97993	390.298	10.5302	3.04206	298.324	11.8399	2.7615	270.811	11.4468	2.29458	225.021	10.9127
3.97993	390.298	10.5373	3.04608	298.718	11.8541	2.7615	270.811	11.4515	2.29458	225.021	10.921
3.97593	389.905	10.5515	3.04608	298.718	11.866	2.7615	270.811	11.461	2.29858	225.414	10.9352
3.97593	389.905	10.561	3.04608	298.718	11.8778	2.76552	271.204	11.4728	2.29658	225.218	10.9423
3.97192	389.513	10.5728	3.04608	298.718	11.8897	2.76552	271.204	11.4823	2.29858	225.414	10.9529
3.97192	389.513	10.5775	3.05008	299.111	11.8991	2.76552	271.204	11.4894	2.29658	225.218	10.9636
3.96791	389.119	10.5894	3.04608	298.718	11.9086	2.76552	271.204	11.4941	2.29658	225.218	10.9778
3.96791	389.119	10.5941	3.04608	298.718	11.9205	2.76552	271.204	11.5083	2.29858	225.414	10.9897
3.9639	388.726	10.606	3.04608	298.718	11.9323	2.76952	271.597	11.5178	2.29658	225.218	11.0015
3.9599	388.333	10.6131	3.05008	299.111	11.9394	2.76952	271.597	11.5249	2.29458	225.021	11.0133
3.9599	388.333	10.6225	3.05008	299.111	11.9512	2.76952	271.597	11.532	2.29658	225.218	11.024
3.95188	387.547	10.6296	3.05008	299.111	11.9631	2.76952	271.597	11.5462	2.29658	225.218	11.0358
3.95188	387.547	10.6344	3.05008	299.111	11.9726	2.77352	271.99	11.5557	2.29858	225.414	11.0477
3.95188	387.547	10.6462	3.05008	299.111	11.9844	2.77352	271.99	11.5652	2.29858	225.414	11.0572
3.94788	387.154	10.6557	3.05008	299.111	11.9962	2.77352	271.99	11.5699	2.29858	225.414	11.0666
3.94788	387.154	10.6675	3.05008	299.111	12.0105	2.77352	271.99	11.5794	2.29858	225.414	11.0761
3.94386	386.76	10.6723	3.05008	299.111	12.0176	2.77352	271.99	11.5912	2.29658	225.218	11.0879
3.93986	386.368	10.6841	3.05008	299.111	12.0318	2.77352	271.99	11.6031	2.29658	225.218	11.0986
3.93986	386.368	10.696	3.05008	299.111	12.0412	2.77352	271.99	11.6078	2.29858	225.414	11.1069
3.93585	385.975	10.7031	3.05008	299.111	12.0507	2.77754	272.384	11.6197	2.29658	225.218	11.1211
3.93184	385.581	10.7102	3.05408	299.503	12.0626	2.77754	272.384	11.6244	2.29858	225.414	11.1329
3.93184	385.581	10.7149	3.05408	299.503	12.0744	2.77754	272.384	11.6315	2.29858	225.414	11.1424
3.92783	385.189	10.7268	3.05408	299.503	12.0886	2.77754	272.384	11.641	2.29658	225.218	11.1519
3.92383	384.796	10.7433	3.05408	299.503	12.0981	2.77754	272.384	11.6552	2.29658	225.218	11.1649
3.92383	384.796	10.7528	3.05408	299.503	12.1099	2.77754	272.384	11.6623	2.29658	225.218	11.1803
3.91981	384.402	10.7623	3.05408	299.503	12.1194	2.77754	272.384	11.6718	2.29858	225.414	11.1922
3.91581	384.01	10.7741	3.05408	299.503	12.1289	2.77754	272.384	11.6789	2.29658	225.218	11.2028
3.91581	384.01	10.7812	3.05408	299.503	12.1384	2.77754	272.384	11.686	2.29658	225.218	11.2099
3.91581	384.01	10.7907	3.0581	299.897	12.1502	2.78154	272.776	11.6955	2.29858	225.414	11.217
3.9118	383.617	10.7978	3.0581	299.897	12.1644	2.77754	272.384	11.7026	2.29858	225.414	11.2301
3.90779	383.223	10.8073	3.0581	299.897	12.1739	2.77754	272.384	11.7097	2.30059	225.611	11.2395
3.90378	382.831	10.8191	3.05408	299.503	12.1834	2.78154	272.776	11.7191	2.29858	225.414	11.2514
3.90378	382.831	10.831	3.0581	299.897	12.1952	2.77754	272.384	11.7262	2.29858	225.414	11.2597
3.89977	382.437	10.8404	3.0581	299.897	12.2047	2.77754	272.384	11.7334	2.30059	225.611	11.2668
3.89977	382.437	10.8499	3.05408	299.503	12.2165	2.78154	272.776	11.7476	2.30059	225.611	11.2786
3.89576	382.044	10.8594	3.05408	299.503	12.2307	2.78555	273.169	11.757	2.29858	225.414	11.2928
3.89176	381.651	10.8689	3.0581	299.897	12.2402	2.78154	272.776	11.7689	2.30058	225.61	11.3058
3.89176	381.651	10.8783	3.0581	299.897	12.2449	2.78555	273.169	11.776	2.29858	225.414	11.3153
3.88774	381.258	10.8925	3.05408	299.503	12.2591	2.78154	272.776	11.7855	2.29858	225.414	11.3236
3.88374	380.865	10.8997	3.05408	299.503	12.271	2.78154	272.776	11.7926	2.29858	225.414	11.3295
3.87974	380.472	10.9091	3.05408	299.503	12.2805	2.78154	272.776	11.7997	2.29858	225.414	11.3426
3.87572	380.078	10.9186	3.05408	299.503	12.2923	2.78555	273.169	11.8091	2.30058	225.61	11.3544
3.87172	379.686	10.9281	3.05408	299.503	12.3041	2.78555	273.169	11.821	2.29858	225.414	11.3651
3.87172	379.686	10.9352	3.05408	299.503	12.3136	2.78555	273.169	11.8305	2.29858	225.414	11.3769
3.86771	379.293	10.947	3.05408	299.503	12.3207	2.78555	273.169	11.8352	2.29858	225.414	11.3876
3.8637	378.899	10.9612	3.05408	299.503	12.3326	2.78154	272.776	11.8447	2.29858	225.414	11.397
3.8637	378.899	10.9707	3.05008	299.111	12.3444	2.78555	273.169	11.8518	2.30259	225.807	11.4112
3.8637	378.899	10.9754	3.05008	299.111	12.3539	2.78555	273.169	11.8636	2.30259	225.807	11.4254
3.8637	378.899	10.9897	3.05408	299.503	12.3634	2.78555	273.169	11.8684	2.30058	225.61	11.4385
3.85569	378.114	11.0039	3.05408	299.503	12.3776	2.78555	273.169	11.8755	2.30058	225.61	11.448
3.85167	377.72	11.0086	3.05408	299.503	12.3918	2.78555	273.169	11.8849	2.30058	225.61	11.4598
3.85167	377.72	11.0181	3.05408	299.503	12.3989	2.78154	272.776	11.8944	2.30058	225.61	11.4693
3.84767	377.328	11.0275	3.05408	299.503	12.4084	2.78555	273.169	11.9039	2.29858	225.414	11.4776
3.84767	377.328	11.0418	3.05408	299.503	12.4178	2.78956	273.563	11.9086	2.30058	225.61	11.4882
3.84367	376.935	11.0512	3.05408	299.503	12.4273	2.78555	273.169	11.9181	2.29858	225.414	11.5001
3.84367	376.935	11.0654	3.05408	299.503	12.4415	2.78956	273.563	11.9299	2.29858	225.414	11.5107
3.83965	376.541	11.0773	3.05008	299.111	12.4534	2.78956	273.563	11.9418	2.30058	225.61	11.5226
3.83565	376.148	11.0868	3.05408	299.503	12.4676	2.78956	273.563	11.9465	2.29858	225.414	11.5332
3.83164	375.756	11.0939	3.05008	299.111	12.4747	2.78956	273.563	11.9584	2.29658	225.218	11.5462
3.83164	375.756	11.1033	3.05008	299.111	12.4818	2.78956	273.563	11.9631	2.30058	225.61	11.5557
3.82763	375.362	11.1128	3.05408	299.503	12.496	2.78956	273.563	11.9726	2.29858	225.414	11.5652
3.82763	375.362	11.1247	3.05008	299.111	12.5031	2.79357	273.955	11.9773	2.29858	225.414	11.5782
3.82763	375.362	11.1341	3.05008	299.111	12.5173	2.79357	273.955	11.9844	2.30259	225.807	11.5901
3.81962	374.577	11.146	3.05008	299.111	12.5315	2.79357	273.955	11.9939	2.30259	225.807	11.5995
3.8156	374.183	11.1554	3.05408	299.503	12.541	2.79357	273.955	12.0034	2.28856	224.431	11.6078
3.8116	373.79	11.1649	3.05408	299.503	12.5457	2.79357	273.955	12.0105	2.30259	225.807	11.6209
3.8076	373.398	11.172	3.05408	299.503	12.5528	2.79357	273.955	12.0176	2.30059	225.611	11.6291
3.8116	373.79	11.1933	3.05408	299.503	12.5647	2.79357	273.955	12.0223	2.30059	225.611	11.6398
3.80358	373.004	11.2028	3.0581	299.897	12.5765	2.79357	273.955	12.0318	2.30259	225.807	11.6481
3.79958	372.611	11.2147	3.0581	299.897	12.5836	2.79357	273.955	12.0412	2.30059	225.611	11.6587
3.79958	372.611	11.2265	3.0581	299.897	12.5931	2.79357	273.955	12.0507	2.30259	225.807	11.6706
3.79958	372.611	11.2336	3.05408	299.503	12.6026	2.79357	273.955	12.0578	2.30459	226.004	11.6801
3.79557	372.218	11.2454	3.0581	299.897	12.6192	2.79357	273.955	12.0673	2.30259	225.807	11.6919
3.79156	371.825	11.2549	3.0581	299.897	12.6239	2.79357	273.955	12.0768	2.30259	225.807	11.7014
3.79156	371.825	11.2715	3.05408	299.503	12.6357	2.79357	273.955	12.0815	2.30259	225.807	11.712
3.78755	371.432	11.2762	3.05408	299.503	12.6476	2.79357	273.955	12.0886	2.30059	225.611	11.7203
3.78355	371.039	11.2857	3.0581	299.897	12.657	2.79357	273.955	12.0957	2.30259	225.807	11.7298
3.78355	371.039	11.2928	3.0581	299.897	12.6642	2.79357	273.955	12.1076	2.30459	226.004	11.7416
3.77953	370.645	11.3023	3.0581	299.897	12.676	2.79758	274.349	12.1147	2.30459	226.004	11.7559
3.77953	370.645	11.3118	3.0581	299.897	12.6926	2.79758	274.349	12.1265	2.30459	226.004	11.7641
3.77553	370.253	11.3212	3.0581	299.897	12.7044	2.79758	274.349	12.1336	2.30459	226.004	11.7712
3.77152	369.86	11.3331	3.0581	299.897	12.7163	2.80159	274.742	12.1407	2.30259	225.807	11.7843
3.76751	369.466	11.3473	3.0581	299.897	12.7234	2.80159	274.742	12.1478	2.30259	225.807	11.7949
3.76751	369.466	11.3568	3.0581	299.897	12.7328	2.80159	274.742	12.1526	2.30459	226.004	11.8056
3.7635	369.074	11.3662	3.0581	299.897	12.7447	2.80159	274.742	12.1644	2.30459	226.004	11.8198
3.7595	368.681	11.3757	3.05408	299.503	12.7542	2.80159	274.742	12.1715	2.30259	225.807	11.8293
3.7595	368.681	11.3923	3.0581	299.897	12.7636	2.80159	274.742	12.1834	2.30259	225.807	11.8388
3.75548	368.287	11.4041	3.05408	299.503	12.7707	2.80159	274.742	12.1928	2.30459	226.004	11.847
3.75148	367.895	11.4207	3.0581	299.897	12.7826	2.80159	274.742	12.2047	2.30459	226.004	11.8601
3.74748	367.502	11.4278	3.05408	299.503	12.7944	2.80159	274.742	12.2094	2.30459	226.004	11.8683
	0		3.05408	299.503	12.8015	2.80159	274.742	12.2165	2.30259	225.807	11.8778
	0		3.05408	299.503	12.8086	2.79758	274.349	12.2236	2.30459	226.004	11.8873
	0		3.05408	299.503	12.8205	2.79758	274.349	12.2331	2.30058	225.61	11.8968
	0		3.05408	299.503	12.8347	2.80159	274.742	12.2426	2.30259	225.807	11.9086
	0		3.05408	299.503	12.8465	2.80559	275.134	12.2497	2.30058	225.61	11.9157
	0		3.05408	299.503	12.856	2.80159	274.742	12.2591	2.30259	225.807	11.9287
	0		3.05408	299.503	12.8678	2.80159	274.742	12.2686	2.30259	225.807	11.937
	0		3.05408	299.503	12.8773	2.80559	275.134	12.2781	2.30058	225.61	11.9477
	0		3.05408	299.503	12.8844	2.80559	275.134	12.2852	2.30259	225.807	11.9595
	0		3.05408	299.503	12.8939	2.80559	275.134	12.2923	2.30058	225.61	11.9702
	0		3.05408	299.503	12.9105	2.80559	275.134	12.3018	2.30259	225.807	11.9785
	0		3.05408	299.503	12.9199	2.80961	275.528	12.3065	2.30058	225.61	11.9856
	0		3.0581	299.897	12.9318	2.80961	275.528	12.3184	2.30058	225.61	11.9939
	0		3.0581	299.897	12.9389	2.80961	275.528	12.3278	2.30259	225.807	12.0057
	0		3.05408	299.503	12.9507	2.80961	275.528	12.3326	2.30058	225.61	12.0152
	0		3.0581	299.897	12.9602	2.80961	275.528	12.3397	2.30058	225.61	12.0247
	0		3.05408	299.503	12.9697	2.80961	275.528	12.3515	2.30259	225.807	12.0318
	0		3.0581	299.897	12.9792	2.80961	275.528	12.361	2.30459	226.004	12.0424
	0		3.05408	299.503	12.9886	2.80961	275.528	12.3705	2.30259	225.807	12.0555
	0		3.05408	299.503	12.9981	2.80961	275.528	12.3799	2.30259	225.807	12.0649
	0		3.0581	299.897	13.0099	2.80961	275.528	12.3894	2.30259	225.807	12.0744
	0		3.0581	299.897	13.0171	2.80961	275.528	12.3942	2.30259	225.807	12.0862
	0		3.0581	299.897	13.0265	2.80961	275.528	12.3989	2.30259	225.807	12.0945
	0		3.05408	299.503	13.0384	2.80961	275.528	12.4107	2.30259	225.807	12.1028
	0		3.0581	299.897	13.0502	2.81361	275.921	12.4249	2.30259	225.807	12.1135
	0		3.0581	299.897	13.0573	2.80961	275.528	12.4368	2.30058	225.61	12.1265
	0		3.0581	299.897	13.0692	2.81361	275.921	12.4463	2.30259	225.807	12.1348
	0		3.0581	299.897	13.0763	2.81361	275.921	12.4534	2.30259	225.807	12.1431
	0		3.0581	299.897	13.0857	2.81361	275.921	12.4605	2.30259	225.807	12.1538
	0		3.0581	299.897	13.0928	2.81361	275.921	12.4723	2.30259	225.807	12.1644
	0		3.0581	299.897	13.1023	2.81361	275.921	12.4818	2.30259	225.807	12.1715
	0		3.0581	299.897	13.1118	2.81361	275.921	12.4889	2.30259	225.807	12.1774
	0		3.0581	299.897	13.1189	2.80961	275.528	12.5007	2.3066	226.2	12.1857
	0		3.0581	299.897	13.1307	2.80961	275.528	12.5055	2.30459	226.004	12.1952
	0		3.0581	299.897	13.145	2.80961	275.528	12.5149	2.30459	226.004	12.2059
	0		3.0581	299.897	13.1521	2.80961	275.528	12.5244	2.30459	226.004	12.2177
	0		3.0581	299.897	13.1686	2.80961	275.528	12.5315	2.30459	226.004	12.2248
	0		3.0581	299.897	13.1781	2.80961	275.528	12.5386	2.30459	226.004	12.2367
	0		3.0581	299.897	13.1876	2.81361	275.921	12.5481	2.30259	225.807	12.2473
	0		3.0581	299.897	13.1971	2.81361	275.921	12.5528	2.30259	225.807	12.2568
	0		3.0581	299.897	13.2065	2.81761	276.314	12.5647	2.30459	226.004	12.2662
	0		3.0581	299.897	13.2184	2.81361	275.921	12.5765	2.30259	225.807	12.2745
	0		3.0581	299.897	13.2278	2.81361	275.921	12.5836	2.30259	225.807	12.2828
	0		3.0581	299.897	13.2373	2.81361	275.921	12.5907	2.30259	225.807	12.2923
	0		3.0581	299.897	13.2492	2.81761	276.314	12.6002	2.30058	225.61	12.2994
	0		3.0621	300.29	13.2586	2.81761	276.314	12.6073	2.30058	225.61	12.3041
	0		3.0621	300.29	13.2705	2.81761	276.314	12.6168	2.30259	225.807	12.3148
	0		3.0621	300.29	13.2776	2.81761	276.314	12.6239	2.30259	225.807	12.3278
	0		3.0621	300.29	13.2894	2.82163	276.707	12.631	2.30058	225.61	12.3409
	0		3.0621	300.29	13.3013	2.82163	276.707	12.6428	2.30259	225.807	12.3468
	0		3.0621	300.29	13.3084	2.82163	276.707	12.6594	2.30259	225.807	12.3551
	0		3.0621	300.29	13.3202	2.82163	276.707	12.6642	2.30259	225.807	12.3622
	0		3.0581	299.897	13.3297	2.82563	277.1	12.6689	2.30259	225.807	12.3717
	0		3.0581	299.897	13.3392	2.82163	276.707	12.676	2.30259	225.807	12.3835
	0		3.0581	299.897	13.3486	2.82163	276.707	12.6902	2.30259	225.807	12.3918
	0		3.0581	299.897	13.3629	2.82163	276.707	12.7021	2.30259	225.807	12.3989
	0		3.0581	299.897	13.3747	2.82563	277.1	12.7115	2.30459	226.004	12.4084
	0		3.0581	299.897	13.3818	2.82163	276.707	12.7186	2.30259	225.807	12.4202
	0		3.0621	300.29	13.3913	2.82563	277.1	12.7234	2.30259	225.807	12.4297
	0		3.0621	300.29	13.3984	2.82563	277.1	12.7328	2.30459	226.004	12.4415
	0		3.0581	299.897	13.4079	2.82563	277.1	12.7399	2.30059	225.611	12.4486
	0		3.0581	299.897	13.415	2.82563	277.1	12.7447	2.30259	225.807	12.4593
	0		3.0621	300.29	13.4268	2.82563	277.1	12.7542	2.30259	225.807	12.4699
	0		3.0581	299.897	13.441	2.82964	277.493	12.7613	2.30058	225.61	12.4771
	0		3.0581	299.897	13.4529	2.82964	277.493	12.7755	2.30459	226.004	12.4924
	0		3.0621	300.29	13.4623	2.82964	277.493	12.7826	2.30259	225.807	12.5031
	0		3.0581	299.897	13.4694	2.82964	277.493	12.7921	2.30259	225.807	12.5149
	0		3.0581	299.897	13.4765	2.82964	277.493	12.7992	2.30459	226.004	12.5232
	0		3.0581	299.897	13.486	2.82964	277.493	12.811	2.30059	225.611	12.5327
	0		3.0581	299.897	13.4931	2.82964	277.493	12.8181	2.30059	225.611	12.5374
	0		3.0581	299.897	13.505	2.82964	277.493	12.8228	2.30059	225.611	12.5422
	0		3.0621	300.29	13.5192	2.83365	277.887	12.8299	2.29858	225.414	12.554
	0		3.0621	300.29	13.5286	2.82964	277.493	12.8418	2.29858	225.414	12.567
	0		3.0621	300.29	13.5381	2.82964	277.493	12.8513	2.30058	225.61	12.5741
	0		3.0621	300.29	13.5523	2.82964	277.493	12.856	2.30058	225.61	12.5789
	0		3.0621	300.29	13.5618	2.82964	277.493	12.8631	2.30059	225.611	12.5884
	0		3.0621	300.29	13.5713	2.83365	277.887	12.8749	2.30259	225.807	12.5978
	0		3.0621	300.29	13.5831	2.82964	277.493	12.8868	2.30259	225.807	12.6073
	0		3.06611	300.682	13.5973	2.82964	277.493	12.8939	2.30058	225.61	12.6144
	0		3.06611	300.682	13.6021	2.83365	277.887	12.9057	2.30259	225.807	12.6215
	0		3.06611	300.682	13.6068	2.83365	277.887	12.9152	2.30259	225.807	12.6334
	0		3.06611	300.682	13.6163	2.83365	277.887	12.9223	2.30259	225.807	12.644
	0		3.06611	300.682	13.6305	2.83365	277.887	12.9294	2.30259	225.807	12.6535
	0		3.06611	300.682	13.6376	2.83365	277.887	12.9365	2.30259	225.807	12.6618
	0		3.06611	300.682	13.6471	2.83365	277.887	12.9436	2.30259	225.807	12.6689
	0		3.07012	301.076	13.6565	2.83365	277.887	12.9555	2.30259	225.807	12.6784
	0		3.06611	300.682	13.6636	2.83365	277.887	12.9626	2.30259	225.807	12.689
	0		3.07012	301.076	13.6779	2.83365	277.887	12.9721	2.30459	226.004	12.6961
	0		3.07012	301.076	13.6802	2.83365	277.887	12.9839	2.30459	226.004	12.7056
	0		3.07012	301.076	13.6921	2.83365	277.887	12.9886	2.30259	225.807	12.7151
	0		3.07012	301.076	13.7015	2.83766	278.279	12.9981	2.30459	226.004	12.7257
	0		3.07012	301.076	13.7134	2.83365	277.887	13.0052	2.30259	225.807	12.734
	0		3.07012	301.076	13.7252	2.83766	278.279	13.0171	2.30259	225.807	12.7399
	0		3.07012	301.076	13.7347	2.83766	278.279	13.0194	2.30058	225.61	12.7494
	0		3.07012	301.076	13.7489	2.83766	278.279	13.0265	2.30259	225.807	12.7589
	0		3.06611	300.682	13.7536	2.83766	278.279	13.0407	2.30259	225.807	12.766
	0		3.07012	301.076	13.7584	2.83766	278.279	13.0478	2.30058	225.61	12.7731
	0		3.07012	301.076	13.7702	2.83766	278.279	13.0597	2.30058	225.61	12.7826
	0		3.07012	301.076	13.7821	2.83766	278.279	13.0668	2.30058	225.61	12.7944
	0		3.07012	301.076	13.7939	2.83766	278.279	13.0739	2.30058	225.61	12.8027
	0		3.07012	301.076	13.8058	2.83766	278.279	13.0834	2.29858	225.414	12.811
	0		3.07012	301.076	13.82	2.83766	278.279	13.0928	2.30058	225.61	12.8181
	0		3.07012	301.076	13.8271	2.83766	278.279	13.1023	2.30058	225.61	12.8276
	0		3.07012	301.076	13.8318	2.83766	278.279	13.1118	2.30259	225.807	12.8359
	0		3.07012	301.076	13.8413	2.83766	278.279	13.1189	2.30058	225.61	12.843
	0		3.07012	301.076	13.8508	2.83766	278.279	13.1236	2.30058	225.61	12.8584
	0		3.07012	301.076	13.8602	2.83766	278.279	13.1307	2.30058	225.61	12.8702
	0		3.07012	301.076	13.8721	2.83766	278.279	13.1355	2.30058	225.61	12.8797
	0		3.06611	300.682	13.8839	2.83766	278.279	13.145	2.29858	225.414	12.8868
	0		3.07012	301.076	13.891	2.83766	278.279	13.1544	2.30058	225.61	12.8974
	0		3.07012	301.076	13.9052	2.83766	278.279	13.1592	2.29658	225.218	12.9069
	0		3.07012	301.076	13.9147	2.83766	278.279	13.1686	2.29458	225.021	12.914
	0		3.07012	301.076	13.9242	2.83766	278.279	13.1734	2.29458	225.021	12.9271
	0		3.07012	301.076	13.9384	2.83766	278.279	13.19	2.29257	224.824	12.9342
	0		3.07012	301.076	13.9431	2.83766	278.279	13.1947	2.29458	225.021	12.9436
	0		3.06611	300.682	13.9573	2.83766	278.279	13.2042	2.29457	225.021	12.9507
	0		3.07012	301.076	13.9668	2.83766	278.279	13.2136	2.29257	224.824	12.959
	0		3.06611	300.682	13.981	2.83766	278.279	13.2184	2.29257	224.824	12.9697
	0		3.06611	300.682	13.9858	2.83766	278.279	13.2255	2.29257	224.824	12.9815
	0		3.06611	300.682	13.9976	2.84166	278.672	13.2326	2.29056	224.627	12.9898
	0		3.0621	300.29	14.0142	2.83766	278.279	13.2397	2.29056	224.627	13.0005
	0		3.06611	300.682	14.0213	2.83766	278.279	13.2515	2.29257	224.824	13.0076
	0		3.0621	300.29	14.0308	2.83766	278.279	13.2563	2.29056	224.627	13.017
	0		3.0621	300.29	14.0426	2.84166	278.672	13.2657	2.29257	224.824	13.0265
	0		3.0621	300.29	14.0544	2.83766	278.279	13.28	2.29056	224.627	13.0372
	0		3.0621	300.29	14.0592	2.83766	278.279	13.2894	2.29257	224.824	13.0455
	0		3.0621	300.29	14.0663	2.84166	278.672	13.2989	2.29458	225.021	13.0538
	0		3.0581	299.897	14.0781	2.83766	278.279	13.306	2.29458	225.021	13.0609
	0		3.0581	299.897	14.0923	2.84166	278.672	13.3131	2.29257	224.824	13.068
	0		3.0581	299.897	14.0994	2.83766	278.279	13.3202	2.29257	224.824	13.0786
	0		3.0621	300.29	14.1065	2.83766	278.279	13.3273	2.29458	225.021	13.0905
	0		3.0581	299.897	14.116	2.84166	278.672	13.3392	2.29458	225.021	13.1011
	0		3.0621	300.29	14.1302	2.84166	278.672	13.3439	2.29658	225.218	13.1118
	0		3.0581	299.897	14.1373	2.83766	278.279	13.351	2.29658	225.218	13.1213
	0		3.0581	299.897	14.1444	2.84166	278.672	13.3605	2.29458	225.021	13.1296
	0		3.0581	299.897	14.1563	2.84166	278.672	13.3676	2.29257	224.824	13.1414
	0		3.0581	299.897	14.1705	2.84166	278.672	13.3794	2.29257	224.824	13.1473
	0		3.0621	300.29	14.1823	2.84166	278.672	13.3842	2.29257	224.824	13.1556
	0		3.0581	299.897	14.1894	2.84166	278.672	13.396	2.29056	224.627	13.1663
	0		3.0581	299.897	14.1989	2.84166	278.672	13.4031	2.29056	224.627	13.1757
	0		3.0621	300.29	14.2084	2.84166	278.672	13.4102	2.29056	224.627	13.1817
	0		3.0621	300.29	14.2155	2.84166	278.672	13.4173	2.29257	224.824	13.19
	0		3.0621	300.29	14.225	2.84166	278.672	13.4221	2.29457	225.021	13.1994
	0		3.0581	299.897	14.2321	2.84166	278.672	13.4292	2.29658	225.218	13.2101
	0		3.0581	299.897	14.2463	2.84166	278.672	13.441	2.29457	225.021	13.2184
	0		3.0581	299.897	14.2558	2.84166	278.672	13.4529	2.29658	225.218	13.2267
	0		3.0581	299.897	14.2676	2.84166	278.672	13.4576	2.29457	225.021	13.2373
	0		3.0581	299.897	14.2747	2.84568	279.066	13.4671	2.29457	225.021	13.2468
	0		3.0581	299.897	14.2842	2.84568	279.066	13.4765	2.29457	225.021	13.2574
	0		3.0581	299.897	14.2913	2.84568	279.066	13.4884	2.29858	225.414	13.2646
	0		3.0581	299.897	14.3031	2.84568	279.066	13.4931	2.29658	225.218	13.2776
	0		3.0581	299.897	14.315	2.84166	278.672	13.4979	2.29657	225.217	13.2871
	0		3.0581	299.897	14.3244	2.84166	278.672	13.5073	2.29658	225.218	13.2918
	0		3.05408	299.503	14.3269	2.84166	278.672	13.5168	2.29657	225.217	13.2989
	0		3.05408	299.503	14.3434	2.84166	278.672	13.5239	2.29657	225.217	13.3084
	0		3.05408	299.503	14.3553	2.84568	279.066	13.5334	2.29858	225.414	13.3167
	0		3.05008	299.111	14.3623	2.84568	279.066	13.5429	2.29858	225.414	13.3309
	0		3.05008	299.111	14.3671	2.84568	279.066	13.55	2.29057	224.628	13.3368
	0		3.05408	299.503	14.3789	2.84568	279.066	13.5618	2.27654	223.253	13.3415
	0		3.05408	299.503	14.3907	2.84568	279.066	13.5689	2.26652	222.27	13.3451
	0		3.05408	299.503	14.4003	2.84568	279.066	13.576	2.22243	217.946	13.3463
	0		3.05408	299.503	14.4121	2.84568	279.066	13.5807	1.98997	195.15	13.3025
	0		3.05408	299.503	14.4263	2.84166	278.672	13.5879	1.75149	171.763	13.2172
	0		3.05408	299.503	14.4334	2.84568	279.066	13.6021	1.55109	152.11	13.1142
	0		3.05408	299.503	14.4404	2.84568	279.066	13.6115	1.39678	136.978	12.9946
	0		3.05408	299.503	14.4476	2.84166	278.672	13.6186	1.19037	116.736	6.53458
	0		3.05408	299.503	14.4594	2.84568	279.066	13.6305	2.31061	226.593	6.53814
	0		3.05008	299.111	14.4713	2.84568	279.066	13.64	1.19037	116.736	6.54406
	0		3.05408	299.503	14.4807	2.84568	279.066	13.6471	1.19037	116.736	6.54879
	0		3.05408	299.503	14.4903	2.84568	279.066	13.6565	1.19037	116.736	6.55471
	0		3.05408	299.503	14.4997	2.84166	278.672	13.666	1.19037	116.736	6.55708
	0		3.05408	299.503	14.5116	2.84166	278.672	13.6684	1.18837	116.539	6.56182
	0		3.0581	299.897	14.5163	2.84166	278.672	13.6779	1.18837	116.539	6.56419
	0		3.0581	299.897	14.5257	2.84166	278.672	13.6873	1.18636	116.342	6.56774
	0		3.05408	299.503	14.5306	2.84166	278.672	13.7015	1.18837	116.539	6.57248
[truncated: 2,224 more rows]

## Sheet: CH(beyaz kil-%0.5)
B30			B32			B35			B310
[truncated: 3,617 more rows]

## Sheet: CH(beyaz kil-%1)
B40			B42			B45			B410
[truncated: 3,617 more rows]

## Sheet: CL(kırmızı kil-%0)
0 Cycle			2 Cycle			5 Cycle			10 Cycle
[truncated: 3,617 more rows]

[truncated: 6 more sheets: CL(kırmızı kil-%0.05), CL(kırmızı kil-%0.25), CL(kırmızı kil-%0.5), CL(kırmızı kil-%1), Toplu(İndis Cycle), Sayfa]
